# Supplementary material for: N-(4-Chloro­benzo­yl)benzene­sulfonamide
Source: Acta Crystallogr Sect E Struct Rep Online. 2009 Nov 21;65(Pt 12):o3156. doi: 10.1107/S1600536809048399 (PMC2971909; doi:10.1107/S1600536809048399)
Supplement: Supplementary file 2 [file e-65-o3156-Isup2.hkl]

# 
# h,k,l, Fc-squared, Fo-squared, sigma(Fo-squared) and status flag 
# 
data_I
_shelx_title ' DAS4 P-1' 
_shelx_refln_list_code          4 
_shelx_F_calc_maximum      127.29 
_exptl_crystal_F_000       304.00 
_reflns_d_resolution_high  0.8381 
 
loop_ 
 _symmetry_equiv_pos_as_xyz 
 'x, y, z' 
 '-x, -y, -z' 
 
_cell_length_a     5.4176 
_cell_length_b    10.7170 
_cell_length_c    10.9800 
_cell_angle_alpha  86.666 
_cell_angle_beta   83.903 
_cell_angle_gamma  81.823 
 
_shelx_F_squared_multiplier     1.000 
 
loop_ 
 _refln_index_h 
 _refln_index_k 
 _refln_index_l 
 _refln_F_squared_calc 
 _refln_F_squared_meas 
 _refln_F_squared_sigma 
 _refln_observed_status 
   1   0   0     2308.83     3341.61     26.84 o 
   2   0   0      240.72      329.23      2.81 o 
   3   0   0      173.01      206.52      2.78 o 
   4   0   0      341.89      449.71      5.27 o 
   5   0   0        0.82        1.24      0.55 o 
   6   0   0        0.03       -0.28      0.55 o 
  -6   1   0       10.45        8.79      0.59 o 
  -5   1   0        2.61        2.43      0.56 o 
  -4   1   0        1.53        2.83      0.50 o 
  -3   1   0       26.39       42.26      1.15 o 
  -2   1   0      251.61      278.11      2.67 o 
  -1   1   0      432.34      491.79      2.95 o 
   0   1   0      782.95      718.51      5.83 o 
   1   1   0      431.90      625.46      3.26 o 
   2   1   0      228.35      298.95      2.58 o 
   3   1   0       13.48       18.42      0.64 o 
   4   1   0      128.07      188.80      3.28 o 
   5   1   0      205.51      262.93      4.22 o 
   6   1   0       37.22       36.55      1.06 o 
  -6   2   0        8.32        7.50      0.43 o 
  -5   2   0        6.70        6.66      0.60 o 
  -4   2   0       60.22       65.81      1.78 o 
  -3   2   0     1128.51     1411.54      9.28 o 
  -2   2   0     2127.66     2716.01     12.85 o 
  -1   2   0      953.32     1035.87      5.50 o 
   0   2   0       62.28       57.31      1.30 o 
   1   2   0      282.31      310.87      2.31 o 
   2   2   0      108.79      170.26      1.97 o 
   3   2   0      220.97      316.05      3.44 o 
   4   2   0       81.29      110.77      2.46 o 
   5   2   0      202.43      261.86      4.24 o 
   6   2   0        0.26        0.45      0.57 o 
  -5   3   0        6.35        7.44      0.61 o 
  -4   3   0        1.94        1.34      0.49 o 
  -3   3   0       54.42       73.59      1.91 o 
  -2   3   0      202.21      199.96      2.62 o 
  -1   3   0       18.17       30.08      0.84 o 
   0   3   0      963.53      845.46      3.40 o 
   1   3   0      931.73      924.73      5.33 o 
   2   3   0     1045.88     1288.22      7.31 o 
   3   3   0      205.09      274.62      3.36 o 
   4   3   0       32.93       46.67      1.37 o 
   5   3   0      381.93      504.22      5.89 o 
   6   3   0        3.22        2.76      0.47 o 
  -5   4   0        8.47        8.61      0.59 o 
  -4   4   0      103.75       91.16      2.44 o 
  -3   4   0        0.23       -0.10      0.50 o 
  -2   4   0      136.10      115.45      2.14 o 
  -1   4   0       98.96       88.96      1.57 o 
   0   4   0     1330.90     1198.05      4.79 o 
   1   4   0        0.44        0.73      0.25 o 
   2   4   0      225.08      253.71      2.92 o 
   3   4   0      161.45      182.89      2.87 o 
   4   4   0      104.38      120.36      2.71 o 
   5   4   0       22.40       27.36      1.05 o 
   6   4   0        8.69        7.24      0.49 o 
  -5   5   0       47.30       40.67      1.22 o 
  -4   5   0       59.92       55.04      1.74 o 
  -3   5   0       16.70       14.85      0.77 o 
  -2   5   0       48.31       39.21      1.19 o 
  -1   5   0      226.99      179.13      2.52 o 
   0   5   0        1.58        0.35      0.23 o 
   1   5   0      189.61      203.24      2.60 o 
   2   5   0      367.74      408.20      4.17 o 
   3   5   0      195.09      210.90      3.38 o 
   4   5   0      800.41      975.58      8.38 o 
   5   5   0       12.25       12.40      0.70 o 
   6   5   0        2.46        1.83      0.41 o 
  -5   6   0        8.98        5.62      0.41 o 
  -4   6   0        0.27       -0.61      0.61 o 
  -3   6   0      100.75       92.50      2.44 o 
  -2   6   0       14.33       19.80      0.74 o 
  -1   6   0      127.06      116.19      2.23 o 
   0   6   0       59.28       59.22      1.06 o 
   1   6   0     1290.81     1228.35      8.23 o 
   2   6   0      162.02      163.95      2.75 o 
   3   6   0      384.65      421.34      5.09 o 
   4   6   0        1.18        1.02      0.48 o 
   5   6   0       14.52       14.20      0.74 o 
   6   6   0        0.04        0.22      0.43 o 
  -4   7   0        5.75        6.04      0.51 o 
  -3   7   0       31.01       30.05      1.07 o 
  -2   7   0        3.07        4.88      0.50 o 
  -1   7   0        8.15        7.30      0.53 o 
   0   7   0      851.02      814.80      4.82 o 
   1   7   0        0.27        0.71      0.36 o 
   2   7   0       19.30       17.34      0.80 o 
   3   7   0       10.61       11.34      0.74 o 
   4   7   0        6.06        6.23      0.63 o 
   5   7   0       53.88       50.78      1.50 o 
  -4   8   0        2.74        2.95      0.36 o 
  -3   8   0       85.28       86.72      2.28 o 
  -2   8   0      219.18      219.14      3.80 o 
  -1   8   0      133.52      126.60      2.76 o 
   0   8   0      399.43      365.38      4.47 o 
   1   8   0      477.21      420.08      5.06 o 
   2   8   0       22.96       18.89      0.85 o 
   3   8   0       27.51       29.41      1.03 o 
   4   8   0        9.16       10.91      0.71 o 
   5   8   0       23.59       24.47      0.80 o 
  -3   9   0       11.17       11.26      0.61 o 
  -2   9   0        2.08        2.52      0.45 o 
  -1   9   0        1.55        0.94      0.47 o 
   0   9   0      115.28      110.88      1.87 o 
   1   9   0       37.65       38.82      1.16 o 
   2   9   0      296.42      287.37      4.38 o 
   3   9   0       94.97       97.76      2.54 o 
   4   9   0       10.78       11.78      0.66 o 
   5   9   0       23.11       19.80      0.64 o 
  -3  10   0        0.40        1.04      0.27 o 
  -2  10   0       40.92       42.71      1.30 o 
  -1  10   0        1.93        2.14      0.44 o 
   0  10   0        2.23        2.07      0.44 o 
   1  10   0       17.50       16.66      0.76 o 
   2  10   0       54.59       50.42      1.56 o 
   3  10   0        0.92        2.34      0.48 o 
   4  10   0        9.09        9.15      0.54 o 
  -2  11   0        1.14        1.49      0.28 o 
  -1  11   0       68.64       75.17      1.93 o 
   0  11   0       96.11      101.87      1.67 o 
   1  11   0        4.27        4.37      0.51 o 
   2  11   0       88.47       82.23      2.12 o 
   3  11   0      132.79      130.58      2.38 o 
  -1  12   0        2.64        2.81      0.33 o 
   0  12   0        2.96        2.88      0.27 o 
   1  12   0       23.72       26.27      0.76 o 
   2  12   0        2.67        2.43      0.33 o 
   3  12   0        0.06       -0.07      0.38 o 
  -2 -12   1       13.83       14.18      0.54 o 
  -1 -12   1        6.77        6.30      0.42 o 
   0 -12   1        0.15        0.69      0.20 o 
   1 -12   1        8.21        9.36      0.43 o 
  -3 -11   1        2.42        3.10      0.41 o 
  -2 -11   1       46.83       49.70      1.39 o 
  -1 -11   1       96.88       91.53      2.20 o 
   0 -11   1        1.22        2.47      0.71 o 
   1 -11   1        0.02        0.33      0.33 o 
   2 -11   1       18.28       22.27      0.68 o 
  -4 -10   1       41.85       39.92      1.17 o 
  -3 -10   1        1.82        2.05      0.45 o 
  -2 -10   1       74.37       71.01      2.10 o 
  -1 -10   1        2.13        3.01      0.46 o 
   0 -10   1       84.38       83.99      1.63 o 
   1 -10   1        0.11       -0.05      0.44 o 
   2 -10   1       17.70       18.87      0.73 o 
   3 -10   1        5.18        5.30      0.41 o 
  -5  -9   1      110.59      106.28      1.84 o 
  -4  -9   1      283.55      286.42      4.01 o 
  -3  -9   1       84.31       76.82      2.31 o 
  -2  -9   1       23.11       20.65      0.90 o 
  -1  -9   1      335.36      328.59      4.63 o 
   0  -9   1       41.53       42.50      0.93 o 
   1  -9   1       40.98       40.06      1.19 o 
   2  -9   1       12.93       12.64      0.67 o 
   3  -9   1       60.01       59.90      1.74 o 
  -5  -8   1        6.43        6.16      0.50 o 
  -4  -8   1       13.20       14.60      0.75 o 
  -3  -8   1      208.74      205.39      3.81 o 
  -2  -8   1      237.41      237.96      3.83 o 
  -1  -8   1       48.72       49.46      1.50 o 
   0  -8   1      115.95       98.61      1.79 o 
   1  -8   1      661.33      650.12      6.64 o 
   2  -8   1       36.70       36.01      1.12 o 
   3  -8   1        2.73        2.14      0.48 o 
   4  -8   1       26.33       30.08      0.94 o 
  -5  -7   1       14.39       13.21      0.69 o 
  -4  -7   1       75.71       69.01      1.90 o 
  -3  -7   1       77.21       74.45      1.98 o 
  -2  -7   1        8.77        5.83      0.56 o 
  -1  -7   1       70.69       67.21      1.83 o 
   0  -7   1      264.81      253.38      3.27 o 
   1  -7   1       10.82       10.73      0.63 o 
   2  -7   1        2.37        1.79      0.45 o 
   3  -7   1        9.31        9.27      0.70 o 
   4  -7   1        0.19        0.32      0.37 o 
  -5  -6   1        3.64        4.27      0.56 o 
  -4  -6   1        1.14        1.62      0.48 o 
  -3  -6   1        7.30        6.85      0.66 o 
  -2  -6   1     1719.57     1731.44     11.15 o 
  -1  -6   1     1415.94     1400.85      9.05 o 
   0  -6   1        1.80        2.27      0.23 o 
   1  -6   1       76.92       73.23      1.80 o 
   2  -6   1      285.04      267.49      3.85 o 
   3  -6   1        0.64       -0.23      0.65 o 
   4  -6   1       32.40       29.92      0.99 o 
   5  -6   1       10.75       12.65      0.53 o 
  -6  -5   1        1.97        2.38      0.36 o 
  -5  -5   1       11.63       10.94      0.75 o 
  -4  -5   1        2.97        3.65      0.57 o 
  -3  -5   1      245.75      265.13      3.79 o 
  -2  -5   1        7.34        6.35      0.48 o 
  -1  -5   1     2817.72     2898.03     14.38 o 
   0  -5   1        0.68        1.18      0.19 o 
   1  -5   1       29.71       30.09      0.92 o 
   2  -5   1      287.49      253.08      3.45 o 
   3  -5   1      160.23      155.77      3.02 o 
   4  -5   1        3.43        4.21      0.53 o 
   5  -5   1        7.65        5.99      0.48 o 
  -6  -4   1        0.01        0.43      0.46 o 
  -5  -4   1        0.74        0.81      0.49 o 
  -4  -4   1      209.89      254.46      3.94 o 
  -3  -4   1       72.28       94.26      2.10 o 
  -2  -4   1      119.27      105.72      1.89 o 
  -1  -4   1       10.43       16.87      0.52 o 
   0  -4   1      436.30      386.29      2.84 o 
   1  -4   1      537.43      540.21      4.29 o 
   2  -4   1        2.62        0.65      0.32 o 
   3  -4   1        7.92       10.14      0.60 o 
   4  -4   1        5.05        6.53      0.67 o 
   5  -4   1        7.68        7.35      0.60 o 
  -6  -3   1        0.12        0.25      0.47 o 
  -5  -3   1      127.31      164.60      3.28 o 
  -4  -3   1      679.40      898.85      7.64 o 
  -3  -3   1      424.77      611.88      5.33 o 
  -2  -3   1       88.90      113.58      1.76 o 
  -1  -3   1      200.88      167.42      1.88 o 
   0  -3   1      847.00      713.89      7.93 o 
   1  -3   1        6.39       11.16      0.41 o 
   2  -3   1       81.78       94.08      1.78 o 
   3  -3   1       98.56       89.39      2.13 o 
   4  -3   1      119.47      128.81      2.95 o 
   5  -3   1        8.77        6.48      0.62 o 
   6  -3   1        0.03       -0.38      0.38 o 
  -6  -2   1        4.22        5.02      0.46 o 
  -5  -2   1       10.27       12.55      0.88 o 
  -4  -2   1      229.17      320.56      4.34 o 
  -3  -2   1       12.44       14.96      0.62 o 
  -2  -2   1      178.07      225.98      2.37 o 
  -1  -2   1      162.17      173.73      1.67 o 
   0  -2   1       60.13       55.24      0.60 o 
   1  -2   1      317.33      281.63      2.40 o 
   2  -2   1      199.19      209.40      2.51 o 
   3  -2   1        4.99        2.46      0.37 o 
   4  -2   1      113.54      133.22      2.91 o 
   5  -2   1        5.26        3.78      0.54 o 
   6  -2   1        5.69        5.39      0.41 o 
  -6  -1   1      213.80      212.35      3.10 o 
  -5  -1   1       50.52       65.83      1.95 o 
  -4  -1   1      224.13      303.44      4.19 o 
  -3  -1   1      452.07      583.75      4.93 o 
  -2  -1   1       55.25       69.09      1.24 o 
  -1  -1   1      906.18     1069.70      5.10 o 
   0  -1   1      331.63      280.37      1.44 o 
   1  -1   1     3858.58     3881.55     35.78 o 
   2  -1   1      235.72      287.71      2.82 o 
   3  -1   1       41.78       52.84      1.52 o 
   4  -1   1        0.53        0.41      0.70 o 
   5  -1   1        6.81       12.53      0.83 o 
   6  -1   1       38.60       30.71      0.93 o 
  -6   0   1        2.14        3.35      0.46 o 
  -5   0   1       11.87       11.30      0.79 o 
  -4   0   1        3.06        4.10      0.57 o 
  -3   0   1       11.56       15.35      0.61 o 
  -2   0   1      211.26      231.97      2.33 o 
  -1   0   1     1735.20     2118.35      8.72 o 
   0   0   1      289.97      242.75      3.45 o 
   1   0   1     7896.40     8297.37     58.79 o 
   2   0   1      410.42      461.56      3.60 o 
   3   0   1      350.80      523.30      4.81 o 
   4   0   1      107.62      137.05      2.93 o 
   5   0   1      227.48      271.91      4.43 o 
   6   0   1        4.94        4.25      0.49 o 
  -6   1   1        4.97        5.61      0.45 o 
  -5   1   1       10.03        9.40      0.73 o 
  -4   1   1        4.55        4.79      0.54 o 
  -3   1   1      216.15      278.28      3.39 o 
  -2   1   1      918.48     1217.72      6.75 o 
  -1   1   1     1435.60     1709.86      7.52 o 
   0   1   1       36.16       29.76      0.35 o 
   1   1   1      610.52      766.72      3.82 o 
   2   1   1      642.14      867.22      5.21 o 
   3   1   1      126.49      137.93      2.27 o 
   4   1   1        9.32       13.08      0.75 o 
   5   1   1       83.61       99.46      2.71 o 
   6   1   1        3.59        3.78      0.51 o 
  -6   2   1        0.14        0.52      0.26 o 
  -5   2   1       43.78       50.41      1.47 o 
  -4   2   1       97.26      105.96      2.61 o 
  -3   2   1       20.24       24.20      0.76 o 
  -2   2   1      253.23      267.89      2.82 o 
  -1   2   1    16203.21    15958.25    107.97 o 
   0   2   1       96.58       86.55      1.01 o 
   1   2   1        9.31       15.95      0.48 o 
   2   2   1      900.68     1317.32      7.16 o 
   3   2   1      374.76      533.62      4.59 o 
   4   2   1        3.97        6.34      0.62 o 
   5   2   1       65.09       78.44      2.08 o 
   6   2   1       86.33       87.87      2.08 o 
  -5   3   1       13.24       12.37      0.65 o 
  -4   3   1       19.97       16.83      0.86 o 
  -3   3   1       82.74       73.44      1.93 o 
  -2   3   1      380.87      446.48      4.05 o 
  -1   3   1     1922.50     1962.36      9.57 o 
   0   3   1     3882.72     3393.03     43.16 o 
   1   3   1     1218.98     1165.90      6.31 o 
   2   3   1       92.36      120.85      1.90 o 
   3   3   1       34.45       47.63      1.42 o 
   4   3   1      319.40      440.94      5.05 o 
   5   3   1       13.51       15.40      0.89 o 
   6   3   1        7.13        8.04      0.61 o 
  -5   4   1       16.45       11.77      0.66 o 
  -4   4   1       53.98       57.85      1.71 o 
  -3   4   1       71.44       81.97      2.18 o 
  -2   4   1      125.49      145.44      2.45 o 
  -1   4   1        7.62        4.63      0.37 o 
   0   4   1      549.57      504.65      4.90 o 
   1   4   1     1229.20     1228.86      7.04 o 
   2   4   1      126.44      143.48      2.17 o 
   3   4   1       67.62       89.45      2.04 o 
   4   4   1       10.78       15.08      0.83 o 
   5   4   1      144.49      156.83      3.15 o 
   6   4   1        0.07        0.07      0.51 o 
  -5   5   1        0.19        0.36      0.51 o 
  -4   5   1        6.61        6.85      0.59 o 
  -3   5   1      426.01      442.08      5.32 o 
  -2   5   1       42.36       35.81      1.05 o 
  -1   5   1       31.90       26.08      0.77 o 
   0   5   1      427.22      391.10      4.73 o 
   1   5   1     1505.63     1404.95      8.37 o 
   2   5   1      103.20      102.97      1.99 o 
   3   5   1       29.51       30.80      0.99 o 
   4   5   1      481.55      577.36      6.26 o 
   5   5   1        5.12        7.27      0.66 o 
   6   5   1        9.70        6.58      0.45 o 
  -5   6   1        0.49        1.22      0.29 o 
  -4   6   1        5.07        6.57      0.60 o 
  -3   6   1        4.01        3.25      0.53 o 
  -2   6   1      128.61      115.34      2.49 o 
  -1   6   1      243.41      202.37      3.01 o 
   0   6   1       17.95       18.37      0.44 o 
   1   6   1       62.23       65.73      1.59 o 
   2   6   1      753.36      765.78      6.48 o 
   3   6   1      124.36      118.53      2.74 o 
   4   6   1       79.26       89.80      2.53 o 
   5   6   1       82.27       82.95      2.26 o 
   6   6   1       37.18       23.98      0.75 o 
  -4   7   1       10.90        8.18      0.59 o 
  -3   7   1        8.23        9.19      0.71 o 
  -2   7   1      377.70      355.92      4.78 o 
  -1   7   1       75.66       65.47      1.93 o 
   0   7   1      145.93      131.23      1.78 o 
   1   7   1      263.32      265.95      3.61 o 
   2   7   1      296.54      283.37      3.97 o 
   3   7   1      821.51      871.03      8.12 o 
   4   7   1      117.13      128.92      2.99 o 
   5   7   1        1.50        2.09      0.45 o 
  -4   8   1       16.57       17.10      0.62 o 
  -3   8   1        0.56        0.48      0.43 o 
  -2   8   1        0.82        0.89      0.47 o 
  -1   8   1       34.20       35.24      1.13 o 
   0   8   1       93.85       88.09      2.60 o 
   1   8   1        6.45        7.80      0.57 o 
   2   8   1      488.77      468.82      5.51 o 
   3   8   1       46.52       44.83      1.39 o 
   4   8   1       57.50       62.04      1.75 o 
   5   8   1        0.50        0.54      0.54 o 
  -3   9   1        1.96        3.12      0.43 o 
  -2   9   1        0.22       -0.39      0.55 o 
  -1   9   1      321.61      304.91      4.45 o 
   0   9   1        6.23        6.92      0.41 o 
   1   9   1      156.20      156.40      3.19 o 
   2   9   1       19.28       21.41      0.89 o 
   3   9   1        6.84        6.58      0.68 o 
   4   9   1        0.89        0.83      0.47 o 
   5   9   1        7.90        8.59      0.49 o 
  -3  10   1        8.21       10.31      0.47 o 
  -2  10   1        1.65        2.06      0.41 o 
  -1  10   1       55.25       50.83      1.53 o 
   0  10   1       86.40       82.94      3.09 o 
   1  10   1        2.41        2.16      0.47 o 
   2  10   1       13.47       12.98      0.75 o 
   3  10   1        4.88        4.38      0.49 o 
   4  10   1        0.74        1.27      0.36 o 
  -2  11   1       34.01       33.62      0.98 o 
  -1  11   1        6.28        6.47      0.48 o 
   0  11   1       22.35       22.91      0.76 o 
   1  11   1       61.47       63.79      1.65 o 
   2  11   1       46.11       45.58      1.37 o 
   3  11   1        2.04        2.60      0.40 o 
   4  11   1        7.20        7.17      0.41 o 
  -1  12   1        2.54        2.73      0.33 o 
   0  12   1        2.67        2.49      0.22 o 
   1  12   1        0.24        0.81      0.26 o 
   2  12   1       47.73       46.86      1.32 o 
   3  12   1        8.45        8.20      0.46 o 
  -2 -12   2        0.05       -0.34      0.38 o 
  -1 -12   2       15.88       17.30      0.62 o 
   0 -12   2       43.33       46.07      0.94 o 
   1 -12   2        6.28        7.09      0.42 o 
  -3 -11   2      112.14      110.50      2.09 o 
  -2 -11   2        0.56        0.56      0.34 o 
  -1 -11   2       29.59       30.06      0.94 o 
   0 -11   2        4.89        6.40      0.65 o 
   1 -11   2       70.47       77.13      1.82 o 
   2 -11   2        2.77        2.84      0.34 o 
  -4 -10   2       42.80       43.42      1.15 o 
  -3 -10   2       18.46       21.67      0.76 o 
  -2 -10   2        5.06        3.68      0.49 o 
  -1 -10   2       21.94       20.35      0.85 o 
   0 -10   2       16.38       17.19      0.77 o 
   1 -10   2       78.33       79.02      2.18 o 
   2 -10   2        2.23        2.17      0.39 o 
   3 -10   2        6.61        7.86      0.42 o 
  -4  -9   2        2.96        2.95      0.47 o 
  -3  -9   2       60.66       61.15      1.79 o 
  -2  -9   2      291.96      263.43      4.14 o 
  -1  -9   2        5.57        4.14      0.53 o 
   0  -9   2       22.93       22.93      0.90 o 
   1  -9   2      125.82      127.16      2.85 o 
   2  -9   2       11.56       11.93      0.71 o 
   3  -9   2        0.43        0.49      0.53 o 
  -5  -8   2        4.04        4.30      0.48 o 
  -4  -8   2        0.61        1.08      0.51 o 
  -3  -8   2        1.32        0.51      0.64 o 
  -2  -8   2      113.79      110.38      2.67 o 
  -1  -8   2      172.06      169.43      3.16 o 
   0  -8   2        6.17        5.87      0.38 o 
   1  -8   2       16.74       18.79      0.86 o 
   2  -8   2       64.94       62.15      1.78 o 
   3  -8   2        0.46        2.11      0.37 o 
   4  -8   2        0.02       -0.10      0.43 o 
  -5  -7   2      145.13      128.75      2.48 o 
  -4  -7   2       27.46       24.30      0.96 o 
  -3  -7   2       18.07       17.65      0.87 o 
  -2  -7   2      804.98      791.79      7.34 o 
  -1  -7   2      327.75      318.83      4.15 o 
   0  -7   2       42.73       38.34      0.82 o 
   1  -7   2       14.50       15.63      0.71 o 
   2  -7   2      117.09      106.80      2.58 o 
   3  -7   2       42.80       43.68      1.35 o 
   4  -7   2       26.62       24.65      0.81 o 
  -5  -6   2        1.12        0.53      0.68 o 
  -4  -6   2       84.76       82.26      2.37 o 
  -3  -6   2       65.56       67.37      1.78 o 
  -2  -6   2      141.88      134.13      2.60 o 
  -1  -6   2      485.11      421.91      4.50 o 
   0  -6   2      786.91      741.60     20.68 o 
   1  -6   2       23.25       20.53      0.72 o 
   2  -6   2      104.64       95.67      2.26 o 
   3  -6   2      535.24      511.23      5.96 o 
   4  -6   2       54.41       46.57      1.46 o 
   5  -6   2        5.30        6.38      0.42 o 
  -6  -5   2       33.00       24.17      0.77 o 
  -5  -5   2        6.50        7.06      0.62 o 
  -4  -5   2        1.37        0.52      0.76 o 
  -3  -5   2      120.83      122.76      2.59 o 
  -2  -5   2      460.22      469.88      4.66 o 
  -1  -5   2      147.46      134.72      2.20 o 
   0  -5   2      220.04      203.64      2.37 o 
   1  -5   2       17.43        9.93      0.49 o 
   2  -5   2       13.26       12.57      0.62 o 
   3  -5   2        3.71        2.93      0.50 o 
   4  -5   2       21.69       27.73      0.99 o 
   5  -5   2        1.42        1.02      0.36 o 
  -6  -4   2        2.85        2.27      0.33 o 
  -5  -4   2       20.99       22.19      0.90 o 
  -4  -4   2       35.10       36.96      1.17 o 
  -3  -4   2      734.84      848.90      7.06 o 
  -2  -4   2      204.30      230.01      2.90 o 
  -1  -4   2       13.54        7.32      0.41 o 
   0  -4   2      263.22      209.21      3.95 o 
   1  -4   2        0.89        1.64      0.31 o 
   2  -4   2      706.72      763.38      6.15 o 
   3  -4   2      105.69       96.47      2.32 o 
   4  -4   2       90.99       84.10      2.37 o 
   5  -4   2        0.02       -0.29      0.53 o 
  -6  -3   2       57.84       51.54      1.43 o 
  -5  -3   2       67.02       77.59      2.24 o 
  -4  -3   2       94.28      111.92      2.60 o 
  -3  -3   2       20.11       22.70      0.76 o 
  -2  -3   2     3540.13     4376.88     19.25 o 
  -1  -3   2       57.65       39.82      0.98 o 
   0  -3   2        1.15        0.21      0.28 o 
   1  -3   2     1227.93     1095.49      6.54 o 
   2  -3   2      718.93      731.35      5.62 o 
   3  -3   2       88.99       95.60      2.20 o 
   4  -3   2       26.54       24.58      0.98 o 
   5  -3   2       58.36       57.55      1.67 o 
  -6  -2   2        1.31        1.38      0.34 o 
  -5  -2   2       72.52       89.51      2.44 o 
  -4  -2   2        2.45        4.84      0.65 o 
  -3  -2   2      394.82      478.00      4.62 o 
  -2  -2   2      918.29     1155.97      6.76 o 
  -1  -2   2     8758.35     8989.72     69.86 o 
   0  -2   2     2019.16     1865.14     18.79 o 
   1  -2   2      751.86      696.89      4.41 o 
   2  -2   2      215.80      224.37      2.67 o 
   3  -2   2      520.63      548.65      5.30 o 
   4  -2   2        0.59        0.24      0.72 o 
   5  -2   2        0.13       -0.66      0.66 o 
   6  -2   2       18.45       15.19      0.59 o 
  -6  -1   2       57.90       49.54      1.45 o 
  -5  -1   2      291.62      360.03      4.92 o 
  -4  -1   2      155.87      201.39      3.46 o 
  -3  -1   2       50.37       68.92      1.69 o 
  -2  -1   2      340.93      389.40      3.29 o 
  -1  -1   2     5171.17     5322.09     44.93 o 
   0  -1   2     2471.62     2214.64     15.86 o 
   1  -1   2      114.84      122.24      1.43 o 
   2  -1   2        3.61        5.89      0.38 o 
   3  -1   2       55.70       58.45      1.64 o 
   4  -1   2       64.49       73.74      1.95 o 
   5  -1   2        1.17        0.19      0.50 o 
   6  -1   2        5.10        5.39      0.44 o 
  -6   0   2       31.41       27.81      0.81 o 
  -5   0   2       13.58       17.53      0.84 o 
  -4   0   2      170.60      217.49      3.61 o 
  -3   0   2      102.48      128.04      2.28 o 
  -2   0   2      271.09      334.90      3.00 o 
  -1   0   2      225.53      238.17      1.97 o 
   0   0   2      363.33      312.34      2.41 o 
   1   0   2        3.10        7.80      0.29 o 
   2   0   2      630.22      741.89      4.93 o 
   3   0   2      811.80      991.90      7.33 o 
   4   0   2      178.47      190.52      3.48 o 
   5   0   2      121.19      132.85      3.17 o 
   6   0   2       22.33       18.18      0.72 o 
  -6   1   2        1.12        1.31      0.38 o 
  -5   1   2        7.05       11.46      0.76 o 
  -4   1   2      219.45      276.00      4.10 o 
  -3   1   2      383.02      476.31      4.66 o 
  -2   1   2      170.29      206.95      2.38 o 
  -1   1   2      305.28      315.14      2.42 o 
   0   1   2     2226.04     1949.61     32.73 o 
   1   1   2      426.98      438.93      2.80 o 
   2   1   2      174.22      195.51      2.19 o 
   3   1   2       24.84       38.98      1.18 o 
   4   1   2       27.40       34.97      1.10 o 
   5   1   2        1.48        1.78      0.66 o 
   6   1   2       24.77       23.47      0.83 o 
  -5   2   2        0.06        0.05      0.46 o 
  -4   2   2       26.72       29.58      1.01 o 
  -3   2   2      137.86      130.06      2.47 o 
  -2   2   2       49.12       48.37      1.22 o 
  -1   2   2      780.35      778.33      4.65 o 
   0   2   2     8484.40     6460.93    138.17 o 
   1   2   2     3125.57     3141.84     13.02 o 
   2   2   2      371.11      466.62      3.56 o 
   3   2   2        7.29       13.78      0.63 o 
   4   2   2      185.28      219.84      3.71 o 
   5   2   2        0.98        0.51      0.77 o 
   6   2   2        0.24        0.14      0.40 o 
  -5   3   2       21.30       23.32      0.88 o 
  -4   3   2       34.21       33.49      1.10 o 
  -3   3   2       22.94       27.92      0.89 o 
  -2   3   2      147.27      161.53      2.40 o 
  -1   3   2      271.07      244.32      2.50 o 
   0   3   2      489.81      416.85      4.06 o 
   1   3   2      946.22      879.07      5.17 o 
   2   3   2      130.69      198.32      2.36 o 
   3   3   2      310.58      462.06      4.75 o 
   4   3   2       50.77       62.95      1.66 o 
   5   3   2       58.40       72.84      1.97 o 
   6   3   2       12.67       11.72      0.61 o 
  -5   4   2       21.71       19.21      0.76 o 
  -4   4   2        1.50        1.11      0.43 o 
  -3   4   2       82.43       87.72      2.30 o 
  -2   4   2     3552.53     3827.67     18.82 o 
  -1   4   2      126.78      135.81      2.04 o 
   0   4   2      492.91      447.98     10.09 o 
   1   4   2        7.91        3.70      0.32 o 
   2   4   2      121.43      122.03      2.01 o 
   3   4   2       88.17      117.61      2.45 o 
   4   4   2        1.35        2.17      0.57 o 
   5   4   2       82.58       98.92      2.56 o 
   6   4   2        0.59        0.51      0.37 o 
  -5   5   2        1.32        0.41      0.33 o 
  -4   5   2       43.92       41.48      1.29 o 
  -3   5   2        9.60        8.92      0.69 o 
  -2   5   2      738.55      728.08      6.48 o 
  -1   5   2      675.60      629.44      5.33 o 
   0   5   2     1265.57     1215.87      7.24 o 
   1   5   2      707.24      687.44      5.27 o 
   2   5   2      463.29      481.67      4.62 o 
   3   5   2      229.27      261.63      3.85 o 
   4   5   2        8.17        9.69      0.76 o 
   5   5   2      117.05      129.16      2.90 o 
   6   5   2       66.75       42.75      1.15 o 
  -5   6   2       15.39       12.39      0.54 o 
  -4   6   2        0.73        0.95      0.42 o 
  -3   6   2       94.70       93.34      2.53 o 
  -2   6   2        4.75        4.27      0.52 o 
  -1   6   2       51.00       40.93      1.25 o 
   0   6   2      411.77      352.68      2.80 o 
   1   6   2      177.13      167.26      2.63 o 
   2   6   2       17.03       17.74      0.67 o 
   3   6   2        0.63        1.13      0.51 o 
   4   6   2      358.56      413.52      5.60 o 
   5   6   2       33.28       34.36      1.18 o 
   6   6   2       26.15       16.27      0.61 o 
  -4   7   2       29.57       29.83      0.87 o 
  -3   7   2       17.67       18.82      0.89 o 
  -2   7   2      280.53      261.96      4.09 o 
  -1   7   2      324.32      280.02      3.97 o 
   0   7   2       45.22       35.76      0.75 o 
   1   7   2       55.11       57.65      1.69 o 
   2   7   2        0.23       -0.37      0.57 o 
   3   7   2      677.27      706.63      7.25 o 
   4   7   2       68.94       71.96      2.03 o 
   5   7   2       20.07       21.45      0.88 o 
  -4   8   2        3.19        2.99      0.39 o 
  -3   8   2       16.53       19.49      0.84 o 
  -2   8   2        2.57        1.49      0.48 o 
  -1   8   2       32.71       31.46      1.03 o 
   0   8   2        1.31        2.05      0.30 o 
   1   8   2      493.74      490.51      5.48 o 
   2   8   2      234.50      225.24      3.79 o 
   3   8   2      213.00      225.63      4.02 o 
   4   8   2      118.66      128.33      2.97 o 
   5   8   2       40.78       39.45      1.22 o 
  -3   9   2        6.19        7.01      0.49 o 
  -2   9   2       20.66       19.88      0.83 o 
  -1   9   2       67.44       60.79      1.73 o 
   0   9   2       70.10       66.61      1.27 o 
   1   9   2        3.06        3.60      0.53 o 
   2   9   2      514.92      502.17      5.92 o 
   3   9   2        0.16        0.06      0.37 o 
   4   9   2       44.17       45.19      1.41 o 
   5   9   2        0.43        0.28      0.28 o 
  -3  10   2        0.04       -0.14      0.36 o 
  -2  10   2       26.96       31.47      1.02 o 
  -1  10   2       59.87       59.95      1.63 o 
   0  10   2        4.26        4.46      0.50 o 
   1  10   2      165.30      158.16      3.20 o 
   2  10   2        1.55        1.95      0.46 o 
   3  10   2        1.58        2.50      0.38 o 
   4  10   2       69.43       66.83      1.73 o 
  -2  11   2        4.36        3.45      0.36 o 
  -1  11   2       38.97       42.04      1.27 o 
   0  11   2       16.16       18.32      0.55 o 
   1  11   2        0.27       -0.05      0.55 o 
   2  11   2        5.31        7.05      0.52 o 
   3  11   2       55.29       58.88      1.60 o 
   4  11   2        0.12        0.18      0.33 o 
  -1  12   2       16.21       17.46      0.62 o 
   0  12   2        0.48        0.07      0.30 o 
   1  12   2        7.46        6.73      0.44 o 
   2  12   2       11.74       11.81      0.53 o 
   3  12   2        2.39        2.10      0.30 o 
  -1 -12   3        8.75        9.87      0.46 o 
   0 -12   3        5.10        5.94      0.26 o 
  -3 -11   3        1.04        1.18      0.29 o 
  -2 -11   3       50.86       47.42      1.27 o 
  -1 -11   3       11.86       13.49      0.66 o 
   0 -11   3        3.28        3.43      0.30 o 
   1 -11   3        3.26        2.78      0.41 o 
   2 -11   3      122.64      131.49      2.03 o 
  -4 -10   3        0.11        1.04      0.27 o 
  -3 -10   3        3.66        4.27      0.48 o 
  -2 -10   3       20.95       23.73      0.89 o 
  -1 -10   3       22.20       19.58      0.83 o 
   0 -10   3       43.97       43.45      1.59 o 
   1 -10   3       33.52       34.82      1.01 o 
   2 -10   3       14.55       16.92      0.69 o 
   3 -10   3        0.47        0.13      0.38 o 
  -4  -9   3       98.36       93.89      2.03 o 
  -3  -9   3        3.01        5.37      0.54 o 
  -2  -9   3        0.34        0.06      0.53 o 
  -1  -9   3      213.37      198.15      3.61 o 
   0  -9   3      339.47      348.17      9.43 o 
   1  -9   3        1.37        0.40      0.69 o 
   2  -9   3       28.40       31.43      1.00 o 
   3  -9   3       14.94       15.49      0.66 o 
  -5  -8   3       62.23       60.92      1.44 o 
  -4  -8   3        4.96        4.70      0.52 o 
  -3  -8   3       46.58       57.15      1.74 o 
  -2  -8   3       80.16       78.38      2.27 o 
  -1  -8   3       63.00       58.63      1.67 o 
   0  -8   3       11.59        9.99      0.53 o 
   1  -8   3       32.39       28.04      0.99 o 
   2  -8   3        0.01       -0.70      0.70 o 
   3  -8   3        7.01        5.07      0.50 o 
   4  -8   3        3.86        3.70      0.40 o 
  -5  -7   3        2.32        3.07      0.41 o 
  -4  -7   3       82.53       85.49      2.36 o 
  -3  -7   3      364.56      350.22      5.02 o 
  -2  -7   3       10.87        9.71      0.69 o 
  -1  -7   3       82.86       75.68      2.04 o 
   0  -7   3      140.40      138.11      1.93 o 
   1  -7   3        9.44        9.69      0.59 o 
   2  -7   3        1.48        1.39      0.34 o 
   3  -7   3       44.82       44.19      1.33 o 
   4  -7   3       23.38       25.47      0.81 o 
  -5  -6   3       11.08       11.21      0.66 o 
  -4  -6   3       44.49       40.79      1.23 o 
  -3  -6   3       13.26       10.67      0.71 o 
  -2  -6   3      274.66      263.19      3.79 o 
  -1  -6   3        6.14        6.79      0.48 o 
   0  -6   3      202.53      198.19      2.15 o 
   1  -6   3       24.70       19.51      0.73 o 
   2  -6   3       12.43        9.00      0.64 o 
   3  -6   3       28.38       26.58      1.01 o 
   4  -6   3       46.35       44.24      1.41 o 
   5  -6   3       43.25       44.11      1.20 o 
  -5  -5   3        2.63        1.88      0.53 o 
  -4  -5   3        4.69        6.23      0.66 o 
  -3  -5   3      155.28      153.17      3.03 o 
  -2  -5   3        1.24        0.25      0.60 o 
  -1  -5   3      290.60      271.14      3.31 o 
   0  -5   3       64.24       49.43      2.36 o 
   1  -5   3      211.92      180.73      2.77 o 
   2  -5   3       65.75       72.93      1.90 o 
   3  -5   3       45.48       45.44      1.31 o 
   4  -5   3        9.87        7.72      0.69 o 
   5  -5   3        0.30        0.22      0.52 o 
  -5  -4   3      190.37      189.82      3.34 o 
  -4  -4   3      239.65      250.92      3.96 o 
  -3  -4   3       58.63       64.89      1.91 o 
  -2  -4   3      181.36      160.24      2.52 o 
  -1  -4   3     1682.03     1578.45      9.08 o 
   0  -4   3        5.22        6.41      0.27 o 
   1  -4   3        6.44        4.64      0.36 o 
   2  -4   3      731.07      708.45      6.06 o 
   3  -4   3       69.11       58.65      1.60 o 
   4  -4   3        1.98        2.65      0.55 o 
   5  -4   3       17.29       20.13      0.80 o 
  -6  -3   3        5.07        5.28      0.41 o 
  -5  -3   3       16.75       20.29      0.86 o 
  -4  -3   3       23.12       22.66      0.95 o 
  -3  -3   3      108.36      120.94      2.45 o 
  -2  -3   3       23.93       23.91      0.75 o 
  -1  -3   3     3466.58     3560.51     15.95 o 
   0  -3   3      583.08      490.19      2.67 o 
   1  -3   3       47.15       46.98      1.17 o 
   2  -3   3       56.73       65.12      1.61 o 
   3  -3   3      405.98      409.17      4.77 o 
   4  -3   3        0.97        0.43      0.49 o 
   5  -3   3        0.64        0.95      0.43 o 
  -6  -2   3       25.72       22.60      0.66 o 
  -5  -2   3        0.15       -0.11      0.71 o 
  -4  -2   3      318.40      366.76      4.83 o 
  -3  -2   3       47.56       59.87      1.67 o 
  -2  -2   3      104.66      114.56      1.91 o 
  -1  -2   3      103.12      108.72      1.57 o 
   0  -2   3        5.22        3.32      0.21 o 
   1  -2   3      250.53      217.89      2.32 o 
   2  -2   3      293.73      326.19      3.43 o 
   3  -2   3        1.65        2.24      0.45 o 
   4  -2   3      115.85      130.62      2.95 o 
   5  -2   3       13.98       12.99      0.76 o 
   6  -2   3        2.56        2.58      0.31 o 
  -6  -1   3        0.83       -0.08      0.47 o 
  -5  -1   3       35.40       40.85      1.24 o 
  -4  -1   3      151.06      176.07      3.36 o 
  -3  -1   3     1623.29     2004.02     11.69 o 
  -2  -1   3       45.74       40.62      1.11 o 
  -1  -1   3      977.18      913.73      5.27 o 
   0  -1   3     4570.18     4274.09    149.70 o 
   1  -1   3      212.76      180.66      1.90 o 
   2  -1   3       18.56       16.66      0.53 o 
   3  -1   3      206.10      211.30      3.17 o 
   4  -1   3      739.08      769.67      7.51 o 
   5  -1   3       47.16       45.91      1.43 o 
   6  -1   3        4.44        5.04      0.42 o 
  -6   0   3        5.80        4.48      0.43 o 
  -5   0   3       16.48       14.53      0.78 o 
  -4   0   3       42.00       52.36      1.60 o 
  -3   0   3       80.92       99.34      2.12 o 
  -2   0   3      784.23      797.83      5.49 o 
  -1   0   3       63.77       60.12      1.06 o 
   0   0   3      401.75      328.97      1.73 o 
   1   0   3      998.33      953.66      5.21 o 
   2   0   3     1127.47     1213.66      7.08 o 
   3   0   3        3.92        3.75      0.45 o 
   4   0   3      106.72      117.00      2.73 o 
   5   0   3      115.23      112.81      2.86 o 
   6   0   3       69.48       50.65      1.51 o 
  -5   1   3        3.77        5.08      0.62 o 
  -4   1   3        2.51        3.39      0.64 o 
  -3   1   3      386.27      431.10      4.60 o 
  -2   1   3      114.78      114.86      1.85 o 
  -1   1   3      940.05      898.61      5.23 o 
   0   1   3     1004.07      949.78      3.97 o 
   1   1   3      697.33      655.52      4.02 o 
   2   1   3      212.77      236.23      2.53 o 
   3   1   3      362.13      394.24      4.22 o 
   4   1   3       11.41       11.74      0.70 o 
   5   1   3       85.65       74.05      2.07 o 
   6   1   3       36.72       28.98      0.87 o 
  -5   2   3       45.19       51.58      1.58 o 
  -4   2   3       29.76       29.83      1.06 o 
  -3   2   3       22.19       31.07      0.95 o 
  -2   2   3        6.99       11.65      0.48 o 
  -1   2   3      171.53      142.21      1.81 o 
   0   2   3        8.75        4.06      0.20 o 
   1   2   3      123.61      119.61      1.51 o 
   2   2   3      704.59      741.62      5.04 o 
   3   2   3       20.05       34.14      1.03 o 
   4   2   3        3.65        3.88      0.51 o 
   5   2   3       21.75       20.86      1.07 o 
   6   2   3       13.49       10.85      0.65 o 
  -5   3   3        1.75        2.18      0.44 o 
  -4   3   3       19.15       21.62      0.91 o 
  -3   3   3        7.59        6.40      0.54 o 
  -2   3   3        3.62        2.73      0.39 o 
  -1   3   3      339.49      309.02      3.01 o 
   0   3   3     2514.59     2181.09      7.36 o 
   1   3   3      206.43      196.34      2.14 o 
   2   3   3       53.34       46.61      1.17 o 
   3   3   3       18.23       33.20      1.04 o 
   4   3   3      142.76      112.24      2.49 o 
   5   3   3        2.19        2.09      0.61 o 
   6   3   3        7.20        5.14      0.46 o 
  -5   4   3       22.80       21.22      0.79 o 
  -4   4   3       58.40       65.90      1.85 o 
  -3   4   3       95.04       93.61      2.33 o 
  -2   4   3       44.01       42.11      1.27 o 
  -1   4   3     2335.14     2326.10     12.11 o 
   0   4   3      553.94      439.91      2.65 o 
   1   4   3      453.35      416.27      3.64 o 
   2   4   3        0.15        0.00      0.38 o 
   3   4   3       82.24       84.00      2.02 o 
   4   4   3       10.04        9.24      0.77 o 
   5   4   3        7.91        8.89      0.66 o 
   6   4   3        3.93        4.19      0.41 o 
  -5   5   3        0.49        0.20      0.43 o 
  -4   5   3        0.01        0.46      0.40 o 
  -3   5   3       88.31       90.97      2.48 o 
  -2   5   3      168.98      159.28      2.91 o 
  -1   5   3       55.56       51.87      1.46 o 
   0   5   3      984.35      925.79      5.17 o 
   1   5   3      487.59      429.12      4.09 o 
   2   5   3       20.11       16.36      0.66 o 
   3   5   3      115.32      124.52      2.64 o 
   4   5   3      121.65      142.84      3.18 o 
   5   5   3      129.45      151.60      3.28 o 
   6   5   3        2.63        1.50      0.38 o 
  -4   6   3        0.16        0.40      0.40 o 
  -3   6   3      506.09      492.01      5.91 o 
  -2   6   3        0.24        0.39      0.72 o 
  -1   6   3        0.14        0.27      0.32 o 
   0   6   3        2.02        2.00      0.30 o 
   1   6   3        1.04        1.36      0.32 o 
   2   6   3       86.14       80.20      2.03 o 
   3   6   3        0.16       -0.34      0.64 o 
   4   6   3       43.21       52.60      1.54 o 
   5   6   3       21.23       25.33      0.99 o 
   6   6   3        8.29        5.97      0.55 o 
  -4   7   3        1.25        0.41      0.56 o 
  -3   7   3      159.16      149.82      3.05 o 
  -2   7   3      299.78      296.53      4.40 o 
  -1   7   3      214.45      190.92      3.32 o 
   0   7   3        1.63        0.53      0.26 o 
   1   7   3       70.61       61.98      1.76 o 
   2   7   3      479.31      465.70      5.41 o 
   3   7   3      167.64      175.53      3.51 o 
   4   7   3      276.23      310.77      4.76 o 
   5   7   3       96.53      116.97      2.61 o 
  -4   8   3        6.86        6.64      0.43 o 
  -3   8   3        6.70        5.82      0.55 o 
  -2   8   3        6.79        5.48      0.60 o 
  -1   8   3       46.75       44.58      1.34 o 
   0   8   3      116.85      116.58      1.87 o 
   1   8   3       33.45       32.89      1.00 o 
   2   8   3       23.79       23.89      0.96 o 
   3   8   3      113.85      120.46      2.93 o 
   4   8   3        1.73        1.14      0.53 o 
   5   8   3       26.70       29.56      0.86 o 
  -3   9   3        0.05       -0.11      0.46 o 
  -2   9   3        0.11        0.58      0.38 o 
  -1   9   3        1.70        1.18      0.42 o 
   0   9   3       17.53       18.72      0.61 o 
   1   9   3        7.62       11.38      0.66 o 
   2   9   3      246.53      232.40      3.98 o 
   3   9   3       82.60       79.79      2.32 o 
   4   9   3       29.52       32.47      1.02 o 
   5   9   3        0.00        0.08      0.32 o 
  -2  10   3       16.52       16.41      0.67 o 
  -1  10   3       15.40       16.00      0.78 o 
   0  10   3       65.49       66.43      1.26 o 
   1  10   3        7.22        9.09      0.64 o 
   2  10   3       85.23       81.70      2.29 o 
   3  10   3       25.55       27.94      0.93 o 
   4  10   3        2.21        3.57      0.42 o 
  -2  11   3       35.39       34.33      0.92 o 
  -1  11   3        4.81        3.99      0.44 o 
   0  11   3        0.05       -0.28      0.35 o 
   1  11   3      221.92      231.46      3.57 o 
   2  11   3       40.35       43.44      1.29 o 
   3  11   3        9.01        8.92      0.53 o 
   0  12   3       62.38       67.17      1.11 o 
   1  12   3        6.73        6.19      0.41 o 
   2  12   3        7.17        6.64      0.44 o 
  -2 -11   4        0.11        0.68      0.30 o 
  -1 -11   4        1.52        1.63      0.34 o 
   0 -11   4       33.23       36.78      1.48 o 
   1 -11   4        0.14       -0.03      0.42 o 
  -3 -10   4       23.09       24.53      0.75 o 
  -2 -10   4        2.89        2.55      0.43 o 
  -1 -10   4       45.92       47.39      1.41 o 
   0 -10   4      116.84      123.10      3.87 o 
   1 -10   4      129.61      139.13      2.70 o 
   2 -10   4        6.26        5.93      0.48 o 
  -4  -9   4        0.04       -0.41      0.44 o 
  -3  -9   4      239.96      229.64      3.56 o 
  -2  -9   4      109.37      115.31      2.69 o 
  -1  -9   4        4.37        4.75      0.53 o 
   0  -9   4       14.71       13.55      0.52 o 
   1  -9   4      534.41      561.17      6.12 o 
   2  -9   4       15.20       16.19      0.74 o 
   3  -9   4        0.66        0.69      0.28 o 
  -4  -8   4        0.03       -0.64      0.64 o 
  -3  -8   4        9.61       11.85      0.66 o 
  -2  -8   4       18.84       13.89      0.81 o 
  -1  -8   4       12.90       12.37      0.72 o 
   0  -8   4        0.53        1.36      0.33 o 
   1  -8   4        0.17       -0.58      0.58 o 
   2  -8   4      105.93      104.67      2.59 o 
   3  -8   4       17.35       14.33      0.66 o 
   4  -8   4        0.15        0.29      0.24 o 
  -5  -7   4       57.86       57.26      1.45 o 
  -4  -7   4        9.47        7.38      0.53 o 
  -3  -7   4       23.57       19.14      0.87 o 
  -2  -7   4      300.46      268.57      4.26 o 
  -1  -7   4      289.95      283.14      4.19 o 
   0  -7   4      140.21      136.19      2.00 o 
   1  -7   4       55.71       56.41      1.63 o 
   2  -7   4      140.94      128.83      2.87 o 
   3  -7   4       23.93       22.66      0.88 o 
   4  -7   4        7.88        7.38      0.50 o 
  -5  -6   4        9.72        8.31      0.53 o 
  -4  -6   4       35.97       40.74      1.15 o 
  -3  -6   4       30.54       33.52      1.08 o 
  -2  -6   4       10.83        8.69      0.60 o 
  -1  -6   4      167.14      146.27      2.79 o 
   0  -6   4        6.41        5.40      0.34 o 
   1  -6   4      109.30      110.99      2.41 o 
   2  -6   4       23.11       18.38      0.79 o 
   3  -6   4       45.54       43.90      1.37 o 
   4  -6   4       11.73       11.69      0.73 o 
  -5  -5   4       71.35       68.88      1.83 o 
  -4  -5   4      187.20      174.40      3.36 o 
  -3  -5   4       88.74       89.29      2.37 o 
  -2  -5   4        0.39       -0.05      0.47 o 
  -1  -5   4      199.34      163.49      2.71 o 
   0  -5   4      104.67      104.90      2.28 o 
   1  -5   4      303.45      291.09      3.78 o 
   2  -5   4        3.10        2.18      0.41 o 
   3  -5   4       90.54       92.73      2.44 o 
   4  -5   4        2.56        2.23      0.45 o 
   5  -5   4       69.47       63.64      1.60 o 
  -5  -4   4        3.10        4.22      0.56 o 
  -4  -4   4      116.51      117.10      2.82 o 
  -3  -4   4      134.60      125.78      2.66 o 
  -2  -4   4       26.59       20.64      0.74 o 
  -1  -4   4       64.06       62.50      1.53 o 
   0  -4   4      564.66      487.60     13.57 o 
   1  -4   4        4.65        3.38      0.37 o 
   2  -4   4        0.39        0.81      0.37 o 
   3  -4   4      175.80      183.73      3.37 o 
   4  -4   4      157.65      166.57      3.34 o 
   5  -4   4       88.70       81.81      1.96 o 
  -5  -3   4        2.19        2.51      0.55 o 
  -4  -3   4      124.06      131.43      2.89 o 
  -3  -3   4        1.91        2.78      0.43 o 
  -2  -3   4     1839.75     1972.65     11.32 o 
  -1  -3   4      505.38      506.07      4.28 o 
   0  -3   4      335.19      279.69      2.09 o 
   1  -3   4      521.09      544.83      4.56 o 
   2  -3   4      271.23      270.01      3.48 o 
   3  -3   4       10.57       11.55      0.73 o 
   4  -3   4        8.91       11.31      0.82 o 
   5  -3   4        2.19        2.54      0.46 o 
  -5  -2   4       27.83       22.51      0.91 o 
  -4  -2   4       14.72       16.12      0.87 o 
  -3  -2   4      313.25      323.23      4.07 o 
  -2  -2   4     1880.21     2021.89     11.12 o 
  -1  -2   4       98.76       82.20      1.51 o 
   0  -2   4      498.59      432.60      3.22 o 
   1  -2   4     2726.53     2698.57     12.98 o 
   2  -2   4        0.55        0.86      0.34 o 
   3  -2   4      121.14      110.41      2.46 o 
   4  -2   4       10.15       13.09      0.82 o 
   5  -2   4        5.04        3.40      0.55 o 
   6  -2   4        0.05        0.30      0.36 o 
  -5  -1   4       58.41       64.87      1.94 o 
  -4  -1   4      225.19      241.62      4.01 o 
  -3  -1   4        3.59        7.03      0.57 o 
  -2  -1   4      747.38      775.84      5.76 o 
  -1  -1   4      349.83      281.81      2.76 o 
   0  -1   4      208.27      177.70      2.41 o 
   1  -1   4        5.44        5.58      0.36 o 
   2  -1   4      675.36      679.74      5.26 o 
   3  -1   4      399.04      416.01      4.76 o 
   4  -1   4      354.07      360.68      5.03 o 
   5  -1   4       81.78       79.27      2.30 o 
   6  -1   4        5.94        5.33      0.41 o 
  -5   0   4       43.07       46.40      1.47 o 
  -4   0   4       10.75       12.60      0.77 o 
  -3   0   4       16.56       21.44      0.82 o 
  -2   0   4        9.50       10.99      0.50 o 
  -1   0   4      530.71      473.40      3.70 o 
   0   0   4     1747.23     1596.89     19.13 o 
   1   0   4      374.70      379.61      3.13 o 
   2   0   4        0.26        1.09      0.28 o 
   3   0   4      190.61      206.52      3.16 o 
   4   0   4        0.59        0.42      0.66 o 
   5   0   4       40.49       36.02      1.12 o 
   6   0   4        0.14        0.63      0.28 o 
  -5   1   4        6.03        6.37      0.54 o 
  -4   1   4      326.64      372.59      4.94 o 
  -3   1   4       13.11        9.27      0.66 o 
  -2   1   4        6.08        6.08      0.43 o 
  -1   1   4      110.39       95.74      1.54 o 
   0   1   4      212.78      151.36      2.73 o 
   1   1   4      655.10      654.54      4.36 o 
   2   1   4      523.62      577.90      4.54 o 
   3   1   4      540.17      598.63      5.48 o 
   4   1   4        0.52        1.08      0.40 o 
   5   1   4        8.89        9.07      0.70 o 
   6   1   4       29.07       19.39      0.68 o 
  -5   2   4        0.47        0.80      0.43 o 
  -4   2   4      154.64      160.70      3.30 o 
  -3   2   4      376.98      373.14      4.62 o 
  -2   2   4       43.03       37.44      1.06 o 
  -1   2   4       10.23        7.00      0.38 o 
   0   2   4      898.61      761.49     14.48 o 
   1   2   4      705.49      633.91      4.39 o 
   2   2   4      361.05      387.72      3.60 o 
   3   2   4       95.48      101.40      2.08 o 
   4   2   4      332.56      335.84      4.53 o 
   5   2   4      174.27      141.11      3.15 o 
   6   2   4        3.27        1.96      0.36 o 
  -5   3   4        0.08        0.47      0.39 o 
  -4   3   4        5.25        7.18      0.67 o 
  -3   3   4       13.21       13.87      0.70 o 
  -2   3   4       45.12       44.36      1.23 o 
  -1   3   4      897.51      886.56      6.09 o 
   0   3   4      266.64      262.95      3.38 o 
   1   3   4       82.31       77.62      1.43 o 
   2   3   4      482.17      492.91      4.29 o 
   3   3   4       26.30       30.68      0.90 o 
   4   3   4        8.67        9.97      0.64 o 
   5   3   4      225.84      168.67      3.35 o 
   6   3   4        3.17        1.60      0.34 o 
  -5   4   4        0.77        1.36      0.36 o 
  -4   4   4        2.96        2.69      0.60 o 
  -3   4   4       67.66       67.78      1.86 o 
  -2   4   4      124.02      113.96      2.38 o 
  -1   4   4        4.44        4.09      0.41 o 
   0   4   4       66.44       67.33      1.03 o 
   1   4   4     1556.09     1447.54      8.49 o 
   2   4   4       16.11       22.59      0.69 o 
   3   4   4       20.65       23.45      0.83 o 
   4   4   4       24.65       25.77      0.96 o 
   5   4   4       19.41       15.56      0.81 o 
   6   4   4        3.18        1.44      0.32 o 
  -5   5   4        0.06        0.11      0.36 o 
  -4   5   4       17.12       17.31      0.82 o 
  -3   5   4       98.49       88.46      2.56 o 
  -2   5   4       28.65       28.07      0.99 o 
  -1   5   4      138.70      119.68      2.34 o 
   0   5   4        2.14        1.23      0.24 o 
   1   5   4      101.67      103.24      1.99 o 
   2   5   4       27.58       23.05      0.73 o 
   3   5   4       77.16       77.51      2.14 o 
   4   5   4        0.00        0.19      0.49 o 
   5   5   4      146.55      153.18      3.07 o 
   6   5   4       68.46       46.79      1.25 o 
  -4   6   4        3.10        2.97      0.41 o 
  -3   6   4        3.68        5.30      0.67 o 
  -2   6   4     1261.37     1259.37     10.06 o 
  -1   6   4      147.40      127.63      2.62 o 
   0   6   4      499.23      471.05      3.47 o 
   1   6   4       44.63       46.69      1.28 o 
   2   6   4      134.02      117.04      2.47 o 
   3   6   4        7.99       11.85      0.71 o 
   4   6   4       22.78       24.01      1.04 o 
   5   6   4        0.03        0.32      0.71 o 
  -4   7   4        1.39        3.02      0.36 o 
  -3   7   4        0.15       -0.61      0.61 o 
  -2   7   4        9.42        7.55      0.73 o 
  -1   7   4      176.75      160.24      3.19 o 
   0   7   4       40.20       37.11      0.78 o 
   1   7   4        0.26        0.21      0.56 o 
   2   7   4       37.81       35.64      1.07 o 
   3   7   4      407.59      426.72      5.53 o 
   4   7   4      126.28      136.53      3.12 o 
   5   7   4        1.62        3.03      0.43 o 
  -3   8   4       67.90       69.34      1.92 o 
  -2   8   4       36.44       34.76      1.11 o 
  -1   8   4        0.81        1.20      0.36 o 
   0   8   4       15.17       14.48      0.52 o 
   1   8   4      146.08      137.40      2.94 o 
   2   8   4       18.46       13.98      0.80 o 
   3   8   4      340.62      345.93      5.01 o 
   4   8   4        0.76        0.41      0.64 o 
   5   8   4       36.52       39.37      1.17 o 
  -3   9   4        7.78        9.39      0.47 o 
  -2   9   4       25.12       23.08      0.87 o 
  -1   9   4       12.42       12.12      0.70 o 
   0   9   4       32.88       29.03      0.72 o 
   1   9   4       37.53       34.05      1.08 o 
   2   9   4        0.94        2.10      0.54 o 
   3   9   4       57.79       51.28      1.60 o 
   4   9   4        8.59       10.56      0.62 o 
   5   9   4       17.37       16.70      0.64 o 
  -2  10   4       56.67       59.91      1.60 o 
  -1  10   4       56.84       55.70      1.55 o 
   0  10   4        4.99        4.11      0.64 o 
   1  10   4        0.50        0.33      0.56 o 
   2  10   4      150.83      161.70      3.13 o 
   3  10   4       62.30       62.24      1.83 o 
   4  10   4       46.11       43.27      1.16 o 
  -1  11   4       21.41       22.31      0.72 o 
   0  11   4       11.43       11.22      0.44 o 
   1  11   4       16.32       19.96      0.77 o 
   2  11   4      166.43      159.29      2.76 o 
   3  11   4       50.57       54.24      1.47 o 
   0  12   4       18.16       21.20      0.44 o 
   1  12   4       37.92       31.19      0.93 o 
   2  12   4        4.85        5.45      0.37 o 
  -2 -11   5        6.95        5.81      0.46 o 
  -1 -11   5       27.43       28.48      0.90 o 
   0 -11   5        4.35        5.25      0.27 o 
   1 -11   5        0.41        0.19      0.38 o 
  -3 -10   5        3.89        4.85      0.37 o 
  -2 -10   5      140.03      142.20      2.57 o 
  -1 -10   5       49.04       51.20      1.40 o 
   0 -10   5       25.81       28.57      1.52 o 
   1 -10   5       24.91       27.86      0.87 o 
   2 -10   5      115.44      130.70      2.18 o 
  -4  -9   5       88.57       77.83      1.53 o 
  -3  -9   5       15.42       15.84      0.69 o 
  -2  -9   5        4.84        4.58      0.53 o 
  -1  -9   5        8.11        8.93      0.63 o 
   0  -9   5        6.41        7.40      0.40 o 
   1  -9   5       11.07       10.88      0.69 o 
   2  -9   5      109.68      113.55      2.39 o 
   3  -9   5       40.39       42.34      1.25 o 
  -4  -8   5       32.15       31.79      0.94 o 
  -3  -8   5        9.96       10.60      0.71 o 
  -2  -8   5       32.59       33.32      1.10 o 
  -1  -8   5      242.89      236.41      4.03 o 
   0  -8   5      230.77      233.66     11.39 o 
   1  -8   5       78.37       81.13      2.33 o 
   2  -8   5       15.91       19.92      0.82 o 
   3  -8   5        0.05        1.26      0.38 o 
  -4  -7   5       71.71       66.89      1.91 o 
  -3  -7   5       16.20       20.34      0.90 o 
  -2  -7   5        7.78        5.56      0.56 o 
  -1  -7   5       40.10       37.78      1.15 o 
   0  -7   5      871.42      839.52      8.34 o 
   1  -7   5       10.38        9.02      0.65 o 
   2  -7   5       23.35       22.41      0.95 o 
   3  -7   5      132.00      132.72      2.75 o 
   4  -7   5       25.14       24.99      0.79 o 
  -5  -6   5       16.66       11.59      0.54 o 
  -4  -6   5        2.99        1.80      0.48 o 
  -3  -6   5        5.42        9.71      0.66 o 
  -2  -6   5      221.12      206.97      3.62 o 
  -1  -6   5       21.53       24.03      0.92 o 
   0  -6   5        0.09        0.18      0.73 o 
   1  -6   5      250.77      245.88      3.83 o 
   2  -6   5       67.35       70.09      1.83 o 
   3  -6   5        1.45        1.97      0.46 o 
   4  -6   5        4.06        5.46      0.48 o 
  -5  -5   5        6.69        5.97      0.50 o 
  -4  -5   5        0.38        1.36      0.51 o 
  -3  -5   5       82.28       73.08      2.13 o 
  -2  -5   5        7.56        5.92      0.59 o 
  -1  -5   5      196.70      186.01      3.07 o 
   0  -5   5      118.26      104.93      1.61 o 
   1  -5   5        6.05        6.97      0.54 o 
   2  -5   5       53.29       53.71      1.55 o 
   3  -5   5        2.01        3.34      0.48 o 
   4  -5   5        9.00        9.68      0.63 o 
   5  -5   5        6.23        5.88      0.41 o 
  -5  -4   5       28.35       29.11      0.88 o 
  -4  -4   5       10.20       10.74      0.69 o 
  -3  -4   5        9.29        7.65      0.61 o 
  -2  -4   5      319.18      303.31      4.01 o 
  -1  -4   5      246.48      235.29      3.27 o 
   0  -4   5        0.07       -0.29      0.29 o 
   1  -4   5       98.62       96.24      2.07 o 
   2  -4   5      106.65       93.44      2.25 o 
   3  -4   5       33.09       32.82      1.11 o 
   4  -4   5       14.50       14.48      0.81 o 
   5  -4   5       67.29       69.82      1.73 o 
  -5  -3   5       21.96       20.09      0.80 o 
  -4  -3   5       37.87       45.50      1.43 o 
  -3  -3   5        7.18        6.20      0.59 o 
  -2  -3   5        7.60       13.78      0.64 o 
  -1  -3   5      664.85      634.07      5.34 o 
   0  -3   5       37.20       36.99      0.72 o 
   1  -3   5      312.45      289.79      3.43 o 
   2  -3   5       31.01       51.48      1.38 o 
   3  -3   5      453.42      438.29      5.34 o 
   4  -3   5      371.08      370.52      5.17 o 
   5  -3   5        0.02        0.46      0.55 o 
  -5  -2   5       62.75       64.35      1.85 o 
  -4  -2   5      160.67      155.71      3.18 o 
  -3  -2   5       23.44       24.00      0.91 o 
  -2  -2   5       19.74       17.90      0.66 o 
  -1  -2   5     1276.50     1193.53      7.65 o 
   0  -2   5        9.43        6.97      0.32 o 
   1  -2   5       22.53       14.37      0.53 o 
   2  -2   5      352.83      357.71      4.03 o 
   3  -2   5      407.06      421.04      5.14 o 
   4  -2   5      158.90      166.66      3.49 o 
   5  -2   5        0.93        2.24      0.42 o 
  -5  -1   5        0.05        0.00      0.53 o 
  -4  -1   5       40.89       42.02      1.22 o 
  -3  -1   5      171.29      159.07      2.94 o 
  -2  -1   5      222.61      212.73      2.98 o 
  -1  -1   5      236.18      229.53      2.72 o 
   0  -1   5        2.57        7.63      0.33 o 
   1  -1   5      544.68      522.44      4.33 o 
   2  -1   5        4.57        2.78      0.36 o 
   3  -1   5      211.25      226.94      3.53 o 
   4  -1   5      144.29      136.52      3.08 o 
   5  -1   5       14.70       11.48      0.72 o 
   6  -1   5        6.09        3.60      0.37 o 
  -5   0   5        1.09        0.36      0.53 o 
  -4   0   5      123.61      122.41      2.78 o 
  -3   0   5      488.76      500.86      5.46 o 
  -2   0   5      165.52      159.12      2.56 o 
  -1   0   5       82.52       78.16      1.56 o 
   0   0   5     1746.29     1654.68      6.24 o 
   1   0   5      129.58      136.57      1.97 o 
   2   0   5        1.57        0.53      0.30 o 
   3   0   5       91.77       93.57      2.19 o 
   4   0   5        0.15        0.30      0.72 o 
   5   0   5        0.33       -0.11      0.70 o 
   6   0   5        0.54        0.46      0.25 o 
  -5   1   5        4.90        3.32      0.47 o 
  -4   1   5        3.46        5.13      0.65 o 
  -3   1   5      540.43      524.75      5.69 o 
  -2   1   5      100.25       74.62      1.81 o 
  -1   1   5       14.84       11.47      0.46 o 
   0   1   5      151.39      117.24      1.27 o 
   1   1   5     1812.07     1704.32      9.20 o 
   2   1   5      302.79      321.60      3.48 o 
   3   1   5       23.37       27.91      0.87 o 
   4   1   5       20.55       20.44      0.86 o 
   5   1   5       31.00       26.83      1.00 o 
   6   1   5       16.13        9.76      0.50 o 
  -5   2   5       18.73       21.16      0.77 o 
  -4   2   5       43.70       38.28      1.19 o 
  -3   2   5       39.87       35.52      1.09 o 
  -2   2   5      166.17      141.25      2.54 o 
  -1   2   5     1203.55     1099.85      7.25 o 
   0   2   5        0.19        0.04      0.17 o 
   1   2   5       20.51       16.03      0.53 o 
   2   2   5      145.38      116.72      2.04 o 
   3   2   5       66.40       62.05      1.71 o 
   4   2   5        5.74        6.45      0.61 o 
   5   2   5       10.70       11.20      0.68 o 
   6   2   5       51.30       26.49      0.85 o 
  -5   3   5       55.13       50.20      1.45 o 
  -4   3   5        2.98        4.00      0.57 o 
  -3   3   5        4.23        4.31      0.51 o 
  -2   3   5      144.32      148.31      2.68 o 
  -1   3   5        9.04        9.43      0.49 o 
   0   3   5      104.49       93.76      1.24 o 
   1   3   5       51.16       42.69      1.20 o 
   2   3   5      528.54      509.70      4.68 o 
   3   3   5       52.65       50.93      1.41 o 
   4   3   5       31.97       28.19      1.00 o 
   5   3   5        7.46        6.48      0.59 o 
   6   3   5       10.42        5.54      0.41 o 
  -5   4   5       11.27       11.66      0.54 o 
  -4   4   5      109.85      113.67      2.65 o 
  -3   4   5      144.95      132.14      2.93 o 
  -2   4   5       28.06       27.85      0.91 o 
  -1   4   5      170.22      152.71      2.62 o 
   0   4   5      651.94      594.14      3.60 o 
   1   4   5       20.16       22.44      0.68 o 
   2   4   5      361.18      382.98      4.18 o 
   3   4   5      261.29      285.79      3.98 o 
   4   4   5      250.78      220.34      3.75 o 
   5   4   5       44.19       36.22      1.08 o 
   6   4   5       34.82       17.94      0.59 o 
  -4   5   5        0.27       -0.15      0.40 o 
  -3   5   5       39.95       41.19      1.25 o 
  -2   5   5       89.38       84.45      2.26 o 
  -1   5   5       80.60       79.13      2.00 o 
   0   5   5       27.89       20.05      0.49 o 
   1   5   5      699.66      621.70      5.58 o 
   2   5   5      176.09      168.15      2.88 o 
   3   5   5       51.02       54.04      1.58 o 
   4   5   5      427.82      422.54      5.38 o 
   5   5   5       41.95       41.13      1.22 o 
  -4   6   5        1.41        2.30      0.36 o 
  -3   6   5       41.34       39.41      1.19 o 
  -2   6   5       14.39       12.05      0.80 o 
  -1   6   5        4.54        6.16      0.53 o 
   0   6   5       80.23       74.78      1.41 o 
   1   6   5       42.74       47.29      1.37 o 
   2   6   5       71.61       61.87      1.60 o 
   3   6   5      155.84      157.45      3.21 o 
   4   6   5        9.12       10.44      0.73 o 
   5   6   5        5.64        6.83      0.56 o 
  -4   7   5        2.17        2.15      0.29 o 
  -3   7   5       24.00       20.10      0.83 o 
  -2   7   5       30.82       31.27      1.11 o 
  -1   7   5        1.67        1.73      0.48 o 
   0   7   5       63.17       58.59      1.16 o 
   1   7   5       52.25       52.89      1.53 o 
   2   7   5       53.50       51.20      1.65 o 
   3   7   5       12.92       12.34      0.76 o 
   4   7   5       56.15       52.10      1.64 o 
   5   7   5       40.62       38.95      1.24 o 
  -3   8   5       41.15       38.02      1.19 o 
  -2   8   5        6.41        6.88      0.62 o 
  -1   8   5       36.46       40.96      1.16 o 
   0   8   5        0.74        1.92      0.33 o 
   1   8   5        3.68        2.01      0.48 o 
   2   8   5       19.02       21.89      0.93 o 
   3   8   5        0.30        0.31      0.69 o 
   4   8   5        0.01       -0.65      0.65 o 
   5   8   5       13.74       14.15      0.57 o 
  -3   9   5        8.61        6.29      0.42 o 
  -2   9   5       89.21       88.03      2.14 o 
  -1   9   5       31.41       33.73      1.07 o 
   0   9   5        4.50        3.33      0.33 o 
   1   9   5        6.68        8.35      0.66 o 
   2   9   5       50.14       48.83      1.55 o 
   3   9   5       15.36       16.14      0.78 o 
   4   9   5        2.68        3.52      0.43 o 
  -2  10   5       24.96       23.48      0.71 o 
  -1  10   5       27.15       30.59      0.91 o 
   0  10   5       35.09       38.06      0.82 o 
   1  10   5        0.05       -0.16      0.60 o 
   2  10   5        9.26        8.35      0.62 o 
   3  10   5       84.95       84.84      2.09 o 
   4  10   5       30.41       31.69      0.94 o 
  -1  11   5        3.52        4.10      0.37 o 
   0  11   5        1.65        2.98      0.27 o 
   1  11   5       13.80       12.67      0.63 o 
   2  11   5       19.09       15.92      0.66 o 
   3  11   5        0.85        0.92      0.30 o 
   1  12   5       42.31       45.39      1.18 o 
  -2 -10   6        3.02        3.87      0.40 o 
  -1 -10   6       17.88       19.74      0.70 o 
   0 -10   6       74.63       77.54      1.46 o 
   1 -10   6        2.81        3.54      0.41 o 
  -3  -9   6       24.23       23.08      0.72 o 
  -2  -9   6       16.63       16.95      0.73 o 
  -1  -9   6       92.05       95.18      2.28 o 
   0  -9   6        0.09        0.00      0.70 o 
   1  -9   6        8.50        9.39      0.62 o 
   2  -9   6       50.00       50.07      1.48 o 
  -4  -8   6        3.16        4.24      0.43 o 
  -3  -8   6      103.58       98.72      2.21 o 
  -2  -8   6       12.63       11.32      0.68 o 
  -1  -8   6       18.34       17.05      0.77 o 
   0  -8   6       67.29       64.96      1.94 o 
   1  -8   6      357.10      386.64      5.03 o 
   2  -8   6        0.71        0.45      0.54 o 
   3  -8   6        0.21        0.15      0.43 o 
  -4  -7   6        0.04        0.07      0.49 o 
  -3  -7   6        4.58        3.98      0.54 o 
  -2  -7   6       79.50       77.48      2.31 o 
  -1  -7   6        0.56        0.69      0.50 o 
   0  -7   6        4.38        4.62      0.41 o 
   1  -7   6      222.07      226.45      3.91 o 
   2  -7   6      174.07      186.70      3.48 o 
   3  -7   6        1.17        1.09      0.43 o 
   4  -7   6        0.74        0.67      0.28 o 
  -4  -6   6       32.76       29.22      0.89 o 
  -3  -6   6        0.33        0.46      0.41 o 
  -2  -6   6       63.69       55.99      1.64 o 
  -1  -6   6       77.41       70.43      1.84 o 
   0  -6   6      265.23      275.58      3.01 o 
   1  -6   6        2.16        0.95      0.48 o 
   2  -6   6       37.09       40.76      1.22 o 
   3  -6   6       22.62       24.11      0.94 o 
   4  -6   6        1.89        1.57      0.39 o 
  -5  -5   6      114.41      100.32      1.83 o 
  -4  -5   6       23.46       24.30      0.90 o 
  -3  -5   6       86.20       80.20      2.28 o 
  -2  -5   6        0.22        0.05      0.57 o 
  -1  -5   6     1589.10     1553.39     11.07 o 
   0  -5   6       80.66       80.96      1.53 o 
   1  -5   6        5.92        5.76      0.61 o 
   2  -5   6      104.75      101.50      2.60 o 
   3  -5   6       41.31       43.05      1.32 o 
   4  -5   6        0.74        1.04      0.33 o 
  -5  -4   6        2.70        2.22      0.36 o 
  -4  -4   6       10.19       12.30      0.69 o 
  -3  -4   6      348.36      318.17      4.54 o 
  -2  -4   6      262.15      244.29      3.77 o 
  -1  -4   6      226.47      207.71      3.32 o 
   0  -4   6      632.43      584.28      5.15 o 
   1  -4   6      115.61      108.46      2.36 o 
   2  -4   6       40.16       43.12      1.25 o 
   3  -4   6       95.12       95.84      2.52 o 
   4  -4   6       26.16       28.44      0.98 o 
   5  -4   6       47.04       46.90      1.35 o 
  -5  -3   6        5.47        3.88      0.39 o 
  -4  -3   6       96.65       92.77      2.39 o 
  -3  -3   6       66.13       59.09      1.66 o 
  -2  -3   6       88.06       82.06      2.08 o 
  -1  -3   6      114.75      101.79      2.17 o 
   0  -3   6       73.78       67.45      2.24 o 
   1  -3   6       90.98       76.86      1.90 o 
   2  -3   6      158.62      147.85      2.89 o 
   3  -3   6       86.78       75.15      2.26 o 
   4  -3   6        1.53        1.40      0.54 o 
   5  -3   6      137.16      124.80      2.36 o 
  -5  -2   6       24.51       20.84      0.70 o 
  -4  -2   6       13.09       13.54      0.78 o 
  -3  -2   6       97.65       95.27      2.42 o 
  -2  -2   6        2.16        2.86      0.37 o 
  -1  -2   6        9.80        7.95      0.50 o 
   0  -2   6      189.49      182.82      1.89 o 
   1  -2   6       83.72       58.73      1.57 o 
   2  -2   6       92.73       95.03      2.18 o 
   3  -2   6      274.86      275.98      4.17 o 
   4  -2   6      473.90      496.23      6.09 o 
   5  -2   6       11.10       10.88      0.65 o 
  -5  -1   6       18.67       20.65      0.72 o 
  -4  -1   6        4.32        5.83      0.62 o 
  -3  -1   6       33.78       30.78      0.99 o 
  -2  -1   6       88.09       85.63      2.01 o 
  -1  -1   6      235.91      207.92      2.89 o 
   0  -1   6        3.65       19.46      1.47 o 
   1  -1   6       42.08       61.75      1.52 o 
   2  -1   6      363.67      365.10      4.19 o 
   3  -1   6      408.55      401.23      5.04 o 
   4  -1   6        0.65        0.13      0.80 o 
   5  -1   6       28.30       25.46      0.91 o 
  -5   0   6        3.67        2.66      0.41 o 
  -4   0   6        0.74       -0.05      0.62 o 
  -3   0   6        0.95        1.38      0.50 o 
  -2   0   6      137.05      126.95      2.48 o 
  -1   0   6      140.76      137.59      2.28 o 
   0   0   6       15.52       14.82      0.47 o 
   1   0   6     1722.75     1771.03     10.11 o 
   2   0   6      448.07      460.32      4.66 o 
   3   0   6      810.55      807.25      7.31 o 
   4   0   6        6.08        5.92      0.61 o 
   5   0   6        3.44        2.30      0.43 o 
  -5   1   6       11.75       12.25      0.60 o 
  -4   1   6      113.23      109.15      2.61 o 
  -3   1   6        0.74        0.28      0.79 o 
  -2   1   6        9.43        9.90      0.60 o 
  -1   1   6       19.92       28.34      0.84 o 
   0   1   6      283.29      258.51      2.15 o 
   1   1   6       13.90       13.59      0.54 o 
   2   1   6       96.46       92.81      1.98 o 
   3   1   6       35.86       38.47      1.18 o 
   4   1   6        2.78        2.49      0.53 o 
   5   1   6        5.14        3.53      0.48 o 
   6   1   6        2.81        2.20      0.33 o 
  -5   2   6        1.79        2.97      0.32 o 
  -4   2   6        7.17        5.85      0.61 o 
  -3   2   6       47.85       47.31      1.41 o 
  -2   2   6        1.72        2.07      0.39 o 
  -1   2   6       47.94       46.24      1.24 o 
   0   2   6      470.40      438.93      7.53 o 
   1   2   6       53.57       42.95      1.28 o 
   2   2   6       84.02       69.14      1.72 o 
   3   2   6      108.89      100.25      2.33 o 
   4   2   6      127.84      122.64      2.73 o 
   5   2   6        0.18        0.73      0.37 o 
   6   2   6       16.48        9.84      0.51 o 
  -5   3   6        1.69        1.14      0.36 o 
  -4   3   6      112.45      107.70      2.52 o 
  -3   3   6       71.20       61.85      1.81 o 
  -2   3   6       43.43       45.42      1.41 o 
  -1   3   6      134.70      125.28      2.38 o 
   0   3   6      650.19      566.73      4.65 o 
   1   3   6      260.39      252.85      3.20 o 
   2   3   6       73.17       72.10      1.82 o 
   3   3   6       19.62       21.18      0.80 o 
   4   3   6        0.80        1.54      0.46 o 
   5   3   6        0.84        1.69      0.40 o 
   6   3   6        0.01       -0.27      0.39 o 
  -4   4   6       60.72       57.74      1.58 o 
  -3   4   6      267.97      259.58      4.18 o 
  -2   4   6      279.68      252.53      3.98 o 
  -1   4   6       85.57       80.84      2.03 o 
   0   4   6       58.70       47.98      2.04 o 
   1   4   6      791.45      693.78      6.00 o 
   2   4   6      204.85      206.59      3.23 o 
   3   4   6        7.93        8.05      0.54 o 
   4   4   6      107.05      107.42      2.63 o 
   5   4   6      296.27      241.25      3.65 o 
  -4   5   6        5.33        5.75      0.46 o 
  -3   5   6       64.20       69.31      1.86 o 
  -2   5   6        6.14        6.98      0.60 o 
  -1   5   6       25.29       26.59      0.89 o 
   0   5   6       14.91       17.21      0.50 o 
   1   5   6       28.57       28.18      0.87 o 
   2   5   6      173.03      159.71      2.97 o 
   3   5   6       54.78       64.31      1.76 o 
   4   5   6       10.70        9.26      0.76 o 
   5   5   6       26.49       23.85      0.86 o 
  -4   6   6        0.36        0.16      0.44 o 
  -3   6   6        0.30        0.17      0.66 o 
  -2   6   6       42.25       43.42      1.31 o 
  -1   6   6       60.18       58.04      1.63 o 
   0   6   6       21.59       19.94      0.59 o 
   1   6   6      400.50      368.48      4.67 o 
   2   6   6      734.83      701.99      6.88 o 
   3   6   6      365.59      342.99      4.91 o 
   4   6   6        3.24        3.04      0.52 o 
   5   6   6        9.93        8.30      0.59 o 
  -3   7   6       79.37       69.09      1.90 o 
  -2   7   6        0.43        0.24      0.60 o 
  -1   7   6       24.53       22.80      0.93 o 
   0   7   6      168.34      164.60      2.36 o 
   1   7   6       45.80       46.86      1.33 o 
   2   7   6        0.96        1.15      0.37 o 
   3   7   6      101.22       98.47      2.57 o 
   4   7   6       17.10       18.65      0.83 o 
   5   7   6       61.55       49.10      1.43 o 
  -3   8   6       15.03       12.94      0.58 o 
  -2   8   6        2.63        3.57      0.46 o 
  -1   8   6      102.79      102.26      2.60 o 
   0   8   6       11.82       13.10      0.53 o 
   1   8   6       32.91       39.96      1.18 o 
   2   8   6        8.49       10.99      0.68 o 
   3   8   6       16.96       16.45      0.83 o 
   4   8   6       33.22       35.31      1.11 o 
   5   8   6       39.82       37.21      0.97 o 
  -2   9   6       10.62       10.64      0.55 o 
  -1   9   6       26.99       27.51      0.93 o 
   0   9   6        1.07       -0.08      0.40 o 
   1   9   6        2.33        2.81      0.47 o 
   2   9   6        0.19        0.46      0.40 o 
   3   9   6       68.74       70.94      2.01 o 
   4   9   6       35.32       36.08      1.13 o 
  -1  10   6       19.79       19.66      0.71 o 
   0  10   6        4.12        3.24      0.30 o 
   1  10   6       48.75       44.60      1.39 o 
   2  10   6       36.75       44.20      1.36 o 
   3  10   6        6.92        9.19      0.54 o 
   0  11   6        1.29        0.80      0.43 o 
   1  11   6        5.83        6.39      0.43 o 
   2  11   6        2.22        2.98      0.37 o 
  -1 -10   7        5.31        4.26      0.39 o 
   0 -10   7        0.04        0.03      0.28 o 
   1 -10   7       57.38       63.68      1.39 o 
  -2  -9   7       13.72       13.29      0.59 o 
  -1  -9   7       25.65       28.68      0.86 o 
   0  -9   7        0.05        0.12      0.26 o 
   1  -9   7        3.81        3.57      0.40 o 
   2  -9   7       16.48       18.31      0.60 o 
  -3  -8   7       25.54       25.76      0.80 o 
  -2  -8   7       22.90       22.53      0.83 o 
  -1  -8   7       92.72       88.28      2.28 o 
   0  -8   7        0.14        0.30      0.38 o 
   1  -8   7        0.09       -0.05      0.56 o 
   2  -8   7       64.50       74.89      1.89 o 
   3  -8   7       25.91       28.93      0.84 o 
  -4  -7   7       33.92       32.55      0.93 o 
  -3  -7   7       22.45       21.60      0.84 o 
  -2  -7   7       20.80       17.93      0.81 o 
  -1  -7   7       22.55       22.58      0.92 o 
   0  -7   7        1.04        2.28      0.32 o 
   1  -7   7       27.18       26.60      1.00 o 
   2  -7   7        8.87        7.85      0.59 o 
   3  -7   7       41.24       46.85      1.27 o 
  -4  -6   7       58.04       51.31      1.47 o 
  -3  -6   7       12.90       12.27      0.68 o 
  -2  -6   7        6.06        7.55      0.60 o 
  -1  -6   7       42.41       39.89      1.18 o 
   0  -6   7      440.90      445.52     12.54 o 
   1  -6   7      126.97      128.60      2.95 o 
   2  -6   7       37.14       33.94      1.13 o 
   3  -6   7        3.95        5.94      0.50 o 
   4  -6   7        3.14        3.67      0.37 o 
  -4  -5   7       27.29       23.04      0.80 o 
  -3  -5   7       46.86       44.63      1.30 o 
  -2  -5   7        0.96        0.90      0.42 o 
  -1  -5   7       68.31       64.69      1.82 o 
   0  -5   7     1010.23     1016.27     21.49 o 
   1  -5   7      264.80      270.03      4.23 o 
   2  -5   7       54.31       51.12      1.50 o 
   3  -5   7        0.02        0.56      0.46 o 
   4  -5   7       15.23       16.82      0.65 o 
  -4  -4   7        3.50        2.49      0.42 o 
  -3  -4   7        0.73        0.57      0.46 o 
  -2  -4   7       28.68       24.16      0.99 o 
  -1  -4   7      435.86      438.55      5.24 o 
   0  -4   7       33.34       31.63      0.71 o 
   1  -4   7      134.37      130.39      2.80 o 
   2  -4   7      335.92      354.88      4.95 o 
   3  -4   7       32.92       34.10      1.10 o 
   4  -4   7        3.64        2.78      0.44 o 
  -4  -3   7        0.04       -0.05      0.53 o 
  -3  -3   7      107.98      105.50      2.59 o 
  -2  -3   7     1197.28     1148.09      9.22 o 
  -1  -3   7        1.38        3.57      0.45 o 
   0  -3   7       14.40       10.12      0.71 o 
   1  -3   7      182.73      170.51      3.02 o 
   2  -3   7        5.09        6.17      0.56 o 
   3  -3   7       14.68       13.15      0.82 o 
   4  -3   7        0.02        0.57      0.57 o 
   5  -3   7       48.00       43.25      1.28 o 
  -5  -2   7       19.38       18.58      0.64 o 
  -4  -2   7      120.06      106.94      2.46 o 
  -3  -2   7        5.89        4.79      0.59 o 
  -2  -2   7        0.50        0.16      0.48 o 
  -1  -2   7      667.10      594.66      5.80 o 
   0  -2   7      490.40      447.32      6.68 o 
   1  -2   7      124.39      129.10      2.50 o 
   2  -2   7      251.91      242.29      3.73 o 
   3  -2   7      230.95      243.51      4.04 o 
   4  -2   7      179.14      183.09      3.55 o 
   5  -2   7       18.32       16.24      0.71 o 
  -5  -1   7       18.70       18.17      0.65 o 
  -4  -1   7        1.25        0.41      0.56 o 
  -3  -1   7       70.69       68.06      1.82 o 
  -2  -1   7        4.38        4.49      0.47 o 
  -1  -1   7       56.93       55.77      1.65 o 
   0  -1   7      367.11      319.29      4.87 o 
   1  -1   7       76.98       69.19      1.78 o 
   2  -1   7        0.47        8.29      0.58 o 
   3  -1   7        1.78        2.04      0.48 o 
   4  -1   7      404.53      394.12      5.35 o 
   5  -1   7        7.71        8.13      0.54 o 
  -5   0   7        2.74        2.17      0.37 o 
  -4   0   7       38.19       41.55      1.23 o 
  -3   0   7       10.44        7.94      0.64 o 
  -2   0   7       67.29       64.42      1.92 o 
  -1   0   7        9.18        8.84      0.56 o 
   0   0   7       99.29       77.12      1.28 o 
   1   0   7      154.44      162.59      2.68 o 
   2   0   7       32.97       37.70      1.12 o 
   3   0   7      120.96      123.35      2.80 o 
   4   0   7      140.67      136.10      3.08 o 
   5   0   7        5.20        3.86      0.48 o 
  -4   1   7       14.40       12.93      0.70 o 
  -3   1   7      104.27      104.64      2.59 o 
  -2   1   7       63.87       58.13      1.58 o 
  -1   1   7        0.42        0.57      0.30 o 
   0   1   7        6.36       12.40      0.41 o 
   1   1   7      434.23      409.87      4.35 o 
   2   1   7      334.99      294.27      3.87 o 
   3   1   7       13.12       16.43      0.84 o 
   4   1   7       71.33       78.39      2.34 o 
   5   1   7        6.09        4.69      0.48 o 
  -4   2   7       11.77        8.77      0.63 o 
  -3   2   7       75.44       73.67      1.91 o 
  -2   2   7       10.96       11.20      0.65 o 
  -1   2   7      101.52       86.64      2.06 o 
   0   2   7       92.16       82.97      1.36 o 
   1   2   7       62.88       53.06      1.57 o 
   2   2   7      823.13      791.05      6.78 o 
   3   2   7       76.86       77.24      2.14 o 
   4   2   7      152.25      134.21      2.95 o 
   5   2   7       38.74       36.00      1.08 o 
  -4   3   7        0.92        1.24      0.40 o 
  -3   3   7       60.25       57.94      1.72 o 
  -2   3   7       53.38       49.82      1.56 o 
  -1   3   7      156.50      147.74      2.81 o 
   0   3   7        2.39        2.40      0.25 o 
   1   3   7      315.60      299.69      3.83 o 
   2   3   7       68.08       71.30      1.93 o 
   3   3   7        0.67        0.81      0.38 o 
   4   3   7       27.44       30.12      1.02 o 
   5   3   7        0.12        0.58      0.31 o 
  -4   4   7       24.02       23.68      0.84 o 
  -3   4   7       26.74       23.83      0.92 o 
  -2   4   7       36.07       38.66      1.20 o 
  -1   4   7       19.46       18.58      0.81 o 
   0   4   7       43.31       34.46      1.72 o 
   1   4   7       98.67       84.90      2.11 o 
   2   4   7      356.68      342.41      4.51 o 
   3   4   7      149.40      153.51      3.11 o 
   4   4   7        2.09        1.74      0.40 o 
   5   4   7        0.32       -0.21      0.53 o 
  -4   5   7        5.83        3.91      0.38 o 
  -3   5   7       22.18       20.33      0.87 o 
  -2   5   7       56.58       58.87      1.71 o 
  -1   5   7       55.35       49.42      1.50 o 
   0   5   7        0.03       -0.36      0.36 o 
   1   5   7       33.50       29.20      1.00 o 
   2   5   7      142.72      129.46      2.78 o 
   3   5   7        9.04       11.62      0.66 o 
   4   5   7        2.22        4.70      0.50 o 
   5   5   7        1.41        0.89      0.39 o 
  -3   6   7       18.49       17.40      0.70 o 
  -2   6   7        1.26        0.66      0.48 o 
  -1   6   7       45.21       43.64      1.34 o 
   0   6   7      173.00      159.34      2.25 o 
   1   6   7      101.31       92.18      2.42 o 
   2   6   7       65.26       64.96      1.80 o 
   3   6   7       79.21       74.56      1.97 o 
   4   6   7      109.59       96.98      2.38 o 
   5   6   7        0.07        0.51      0.30 o 
  -3   7   7       45.25       45.16      1.20 o 
  -2   7   7       50.00       50.28      1.52 o 
  -1   7   7        0.96        1.60      0.43 o 
   0   7   7       13.86       14.76      0.69 o 
   1   7   7      137.44      131.59      2.94 o 
   2   7   7       27.38       30.89      1.02 o 
   3   7   7        9.54        8.61      0.65 o 
   4   7   7      104.97       98.97      2.33 o 
   5   7   7       97.46       91.16      1.73 o 
  -2   8   7        9.07        9.39      0.56 o 
  -1   8   7        0.14        0.11      0.55 o 
   0   8   7       55.97       54.00      1.18 o 
   1   8   7       10.97       11.84      0.67 o 
   2   8   7        3.74        3.43      0.53 o 
   3   8   7        3.02        3.72      0.54 o 
   4   8   7       10.44        8.52      0.53 o 
  -2   9   7       28.65       32.86      0.96 o 
  -1   9   7       44.66       53.96      1.43 o 
   0   9   7        7.60        9.16      0.44 o 
   1   9   7        9.51        9.15      0.60 o 
   2   9   7      206.11      213.10      3.53 o 
   3   9   7       33.22       39.68      1.13 o 
   4   9   7       18.60       15.25      0.54 o 
  -1  10   7       15.54       15.72      0.57 o 
   0  10   7       15.26       14.78      0.45 o 
   1  10   7       14.06       12.94      0.60 o 
   2  10   7       40.35       41.14      1.21 o 
   3  10   7       50.27       56.02      1.42 o 
   1  11   7        0.77        1.26      0.28 o 
   2  11   7       14.66       15.96      0.59 o 
  -2  -9   8        1.46        2.96      0.39 o 
  -1  -9   8       37.76       41.50      1.23 o 
   0  -9   8        0.26        0.06      0.30 o 
   1  -9   8       21.28       23.62      0.67 o 
  -2  -8   8        5.35        4.29      0.42 o 
  -1  -8   8        1.61        1.55      0.40 o 
   0  -8   8       54.96       55.08      1.80 o 
   1  -8   8       27.96       31.34      0.97 o 
   2  -8   8        2.33        2.24      0.37 o 
  -3  -7   8        0.03       -0.10      0.32 o 
  -2  -7   8      149.66      153.98      2.86 o 
  -1  -7   8       18.74       22.06      0.88 o 
   0  -7   8       15.48       14.77      0.64 o 
   1  -7   8       39.32       44.00      1.27 o 
   2  -7   8       60.56       67.65      1.80 o 
   3  -7   8        5.12        3.04      0.37 o 
  -3  -6   8        0.26        0.52      0.52 o 
  -2  -6   8       25.83       23.78      0.88 o 
  -1  -6   8        0.97        1.08      0.42 o 
   0  -6   8        2.20        2.90      0.43 o 
   1  -6   8       33.52       36.76      1.13 o 
   2  -6   8        0.01        0.86      0.32 o 
   3  -6   8       75.30       73.74      1.88 o 
  -4  -5   8       45.56       39.15      1.03 o 
  -3  -5   8        2.13        1.57      0.39 o 
  -2  -5   8      119.80      109.14      2.65 o 
  -1  -5   8       52.02       51.45      1.58 o 
   0  -5   8       82.90       84.99      2.69 o 
   1  -5   8       10.24        9.04      0.75 o 
   2  -5   8       67.64       73.45      1.94 o 
   3  -5   8        4.86        2.81      0.45 o 
   4  -5   8        0.73        0.89      0.28 o 
  -4  -4   8        0.11        0.07      0.43 o 
  -3  -4   8        3.98        2.29      0.48 o 
  -2  -4   8       13.35       11.45      0.71 o 
  -1  -4   8      361.73      349.27      4.79 o 
   0  -4   8      147.30      145.34      6.85 o 
   1  -4   8       97.02       88.69      2.42 o 
   2  -4   8       80.75       87.53      2.47 o 
   3  -4   8      132.42      139.82      2.96 o 
   4  -4   8       14.42       13.02      0.61 o 
  -4  -3   8       49.09       50.14      1.31 o 
  -3  -3   8        1.03        1.88      0.44 o 
  -2  -3   8        2.67        1.40      0.52 o 
  -1  -3   8      739.73      707.73      6.96 o 
   0  -3   8      301.93      297.24     12.22 o 
   1  -3   8       18.78       13.64      0.73 o 
   2  -3   8       20.38       20.34      0.91 o 
   3  -3   8       93.74      105.67      2.67 o 
   4  -3   8        3.42        3.36      0.47 o 
  -4  -2   8        0.07       -0.46      0.46 o 
  -3  -2   8        2.23        2.71      0.45 o 
  -2  -2   8      125.47      115.95      2.69 o 
  -1  -2   8       31.61       27.48      0.98 o 
   0  -2   8      740.95      702.87      4.73 o 
   1  -2   8      375.59      404.82      4.95 o 
   2  -2   8        2.70        4.18      0.52 o 
   3  -2   8        2.34        3.06      0.49 o 
   4  -2   8        6.76       10.06      0.66 o 
   5  -2   8       19.29       17.52      0.60 o 
  -4  -1   8        5.76        7.56      0.55 o 
  -3  -1   8      256.94      249.51      4.00 o 
  -2  -1   8       59.34       61.06      1.67 o 
  -1  -1   8        1.63        2.19      0.42 o 
   0  -1   8      173.66      165.01      2.56 o 
   1  -1   8       13.11       17.19      0.75 o 
   2  -1   8       52.41       52.29      1.57 o 
   3  -1   8       15.09       13.41      0.74 o 
   4  -1   8       63.98       72.27      1.90 o 
   5  -1   8       22.48       19.09      0.68 o 
  -4   0   8        2.50        2.42      0.43 o 
  -3   0   8       41.01       43.30      1.31 o 
  -2   0   8      128.75      115.23      2.67 o 
  -1   0   8       19.87       18.03      0.72 o 
   0   0   8       63.82       57.33      1.48 o 
   1   0   8      207.01      185.51      3.14 o 
   2   0   8       40.74       44.06      1.39 o 
   3   0   8       23.26       23.27      0.96 o 
   4   0   8       47.21       49.34      1.40 o 
   5   0   8       30.11       34.59      0.99 o 
  -4   1   8       71.61       64.94      1.74 o 
  -3   1   8        3.59        2.87      0.51 o 
  -2   1   8       66.91       64.73      1.79 o 
  -1   1   8      521.93      472.95      5.39 o 
   0   1   8      372.00      353.60      3.11 o 
   1   1   8       48.64       39.67      1.25 o 
   2   1   8       22.82       20.87      0.84 o 
   3   1   8      903.71      912.52      8.24 o 
   4   1   8       23.89       24.95      0.97 o 
   5   1   8        4.50        3.90      0.48 o 
  -4   2   8        1.77        2.60      0.42 o 
  -3   2   8        1.10        2.88      0.50 o 
  -2   2   8       89.60       88.74      2.41 o 
  -1   2   8        1.97        2.08      0.43 o 
   0   2   8       16.20       11.46      0.45 o 
   1   2   8        1.70        1.80      0.39 o 
   2   2   8      138.34      130.47      2.76 o 
   3   2   8      459.76      457.07      5.54 o 
   4   2   8      153.93      153.34      3.05 o 
   5   2   8        9.13        5.22      0.47 o 
  -4   3   8       68.19       70.20      1.71 o 
  -3   3   8       73.77       68.34      2.04 o 
  -2   3   8        0.29       -0.53      0.71 o 
  -1   3   8       25.67       24.94      0.94 o 
   0   3   8      306.83      290.26      2.90 o 
   1   3   8      384.78      375.90      4.65 o 
   2   3   8       37.35       37.76      1.08 o 
   3   3   8       73.69       67.17      1.80 o 
   4   3   8       29.71       25.53      0.90 o 
   5   3   8        2.34        1.80      0.38 o 
  -4   4   8       25.79       25.69      0.78 o 
  -3   4   8        5.53        5.75      0.50 o 
  -2   4   8        4.63        4.64      0.53 o 
  -1   4   8       64.40       65.48      1.77 o 
   0   4   8       11.88       11.65      0.51 o 
   1   4   8     1072.45     1051.41      8.68 o 
   2   4   8      142.61      142.88      2.97 o 
   3   4   8      100.18       92.18      2.43 o 
   4   4   8       33.01       34.83      1.06 o 
   5   4   8       15.08       16.01      0.60 o 
  -3   5   8        2.33        2.51      0.45 o 
  -2   5   8       48.28       46.23      1.40 o 
  -1   5   8        1.17        1.50      0.42 o 
   0   5   8       89.07       82.09      2.93 o 
   1   5   8      141.35      137.59      2.91 o 
   2   5   8       87.13       81.85      2.29 o 
   3   5   8       24.32       26.59      0.94 o 
   4   5   8       29.26       27.09      0.90 o 
   5   5   8        0.83        0.03      0.44 o 
  -3   6   8        0.63        0.83      0.32 o 
  -2   6   8       81.13       87.03      2.28 o 
  -1   6   8       22.44       22.59      0.90 o 
   0   6   8        1.27        1.57      0.29 o 
   1   6   8       41.74       39.63      1.26 o 
   2   6   8       24.70       24.50      1.02 o 
   3   6   8        6.35        6.55      0.52 o 
   4   6   8        9.85       10.05      0.61 o 
   5   6   8       26.12       21.05      0.66 o 
  -2   7   8        3.39        3.79      0.45 o 
  -1   7   8        6.58        6.95      0.56 o 
   0   7   8        0.13       -0.44      0.44 o 
   1   7   8        8.20       10.76      0.72 o 
   2   7   8       53.36       52.74      1.63 o 
   3   7   8       21.02       25.77      0.91 o 
   4   7   8        0.65        1.30      0.32 o 
  -2   8   8        8.11        9.89      0.50 o 
  -1   8   8       20.79       25.98      0.86 o 
   0   8   8        0.88        2.05      0.31 o 
   1   8   8        3.17        1.69      0.45 o 
   2   8   8       31.45       26.90      0.96 o 
   3   8   8       89.41       86.61      2.17 o 
   4   8   8        0.55        0.64      0.29 o 
  -1   9   8        6.19        5.97      0.46 o 
   0   9   8       61.85       66.67      1.30 o 
   1   9   8       46.01       53.11      1.51 o 
   2   9   8       18.71       19.24      0.75 o 
   3   9   8       93.91       95.76      1.95 o 
   0  10   8        1.67        2.66      0.32 o 
   1  10   8        0.32       -0.03      0.41 o 
   2  10   8       12.38       15.82      0.60 o 
  -1  -8   9       85.65       96.93      1.88 o 
   0  -8   9        4.63        5.52      0.28 o 
   1  -8   9        0.81        0.62      0.28 o 
  -2  -7   9        0.24        0.25      0.44 o 
  -1  -7   9       45.49       50.82      1.37 o 
   0  -7   9       98.12      107.76      3.90 o 
   1  -7   9        0.92        1.22      0.29 o 
   2  -7   9        9.38        9.77      0.50 o 
  -3  -6   9        1.24        2.07      0.31 o 
  -2  -6   9        0.17       -0.23      0.54 o 
  -1  -6   9      177.73      185.85      3.29 o 
   0  -6   9       40.24       42.11      1.53 o 
   1  -6   9       22.02       27.67      0.93 o 
   2  -6   9       11.51       10.35      0.58 o 
   3  -6   9       32.11       34.07      0.98 o 
  -3  -5   9      184.30      168.49      2.70 o 
  -2  -5   9       34.66       33.90      1.07 o 
  -1  -5   9       44.84       41.85      1.26 o 
   0  -5   9       65.50       70.60      3.07 o 
   1  -5   9      140.15      157.50      3.16 o 
   2  -5   9       35.62       37.92      1.17 o 
   3  -5   9       32.78       35.94      1.05 o 
  -3  -4   9       71.01       59.40      1.71 o 
  -2  -4   9        4.27        5.64      0.54 o 
  -1  -4   9       43.57       44.85      1.36 o 
   0  -4   9       57.95       56.98      1.99 o 
   1  -4   9        9.54       11.25      0.72 o 
   2  -4   9      322.94      331.82      4.71 o 
   3  -4   9       15.70       13.37      0.72 o 
   4  -4   9        0.56       -0.06      0.39 o 
  -4  -3   9        0.11        0.11      0.33 o 
  -3  -3   9        6.61        7.41      0.56 o 
  -2  -3   9        1.11        1.54      0.40 o 
  -1  -3   9       64.97       63.53      1.79 o 
   0  -3   9       86.36       82.61      2.74 o 
   1  -3   9      193.32      198.31      3.60 o 
   2  -3   9        1.22        0.91      0.42 o 
   3  -3   9        1.87        3.46      0.44 o 
   4  -3   9        1.32        2.44      0.37 o 
  -4  -2   9        2.79        2.45      0.30 o 
  -3  -2   9        1.06        1.47      0.40 o 
  -2  -2   9      146.41      140.38      3.00 o 
  -1  -2   9      346.46      338.64      4.72 o 
   0  -2   9      149.95      145.23      2.13 o 
   1  -2   9       11.54       10.28      0.65 o 
   2  -2   9       17.93       18.68      0.84 o 
   3  -2   9        1.71        1.84      0.46 o 
   4  -2   9        0.23        0.88      0.34 o 
  -4  -1   9        0.20        0.00      0.44 o 
  -3  -1   9        0.03        0.10      0.45 o 
  -2  -1   9      261.90      253.71      4.08 o 
  -1  -1   9       66.22       58.46      1.68 o 
   0  -1   9       14.26       11.70      0.70 o 
   1  -1   9        6.95        7.27      0.56 o 
   2  -1   9        1.02        1.90      0.42 o 
   3  -1   9       27.96       29.74      1.00 o 
   4  -1   9        1.72        0.87      0.39 o 
  -4   0   9       15.55       16.39      0.59 o 
  -3   0   9      108.64      104.56      2.39 o 
  -2   0   9        1.34        0.88      0.41 o 
  -1   0   9      236.08      217.74      3.68 o 
   0   0   9      260.90      254.76      2.79 o 
   1   0   9        0.59       -0.50      0.55 o 
   2   0   9        0.42        0.52      0.57 o 
   3   0   9        1.21        0.24      0.60 o 
   4   0   9       26.99       27.69      0.94 o 
   5   0   9        1.59        1.30      0.33 o 
  -4   1   9       16.01       14.70      0.57 o 
  -3   1   9       49.39       53.60      1.54 o 
  -2   1   9        8.85        6.62      0.58 o 
  -1   1   9       10.36        8.67      0.64 o 
   0   1   9      186.22      186.82      2.37 o 
   1   1   9      185.55      187.81      3.39 o 
   2   1   9       35.44       32.65      1.04 o 
   3   1   9       24.28       28.52      1.00 o 
   4   1   9      124.44      122.62      2.65 o 
   5   1   9       24.08       23.29      0.74 o 
  -3   2   9       89.39       90.29      2.21 o 
  -2   2   9       53.72       54.78      1.62 o 
  -1   2   9       26.11       22.71      0.93 o 
   0   2   9       21.94       20.17      0.60 o 
   1   2   9       12.73       15.31      0.72 o 
   2   2   9       18.93       19.44      0.81 o 
   3   2   9       37.84       36.65      1.11 o 
   4   2   9        0.43        0.98      0.44 o 
   5   2   9       18.22       15.60      0.58 o 
  -3   3   9       44.29       48.45      1.38 o 
  -2   3   9       70.08       71.84      2.11 o 
  -1   3   9       38.50       38.09      1.11 o 
   0   3   9       82.61       76.75      2.66 o 
   1   3   9      239.73      236.04      3.83 o 
   2   3   9      930.19      936.11      8.29 o 
   3   3   9       21.92       21.76      0.87 o 
   4   3   9       38.48       35.15      1.06 o 
   5   3   9       17.13       15.71      0.54 o 
  -3   4   9       11.11       13.77      0.64 o 
  -2   4   9        2.62        2.69      0.43 o 
  -1   4   9       18.79       19.11      0.83 o 
   0   4   9       10.17       10.72      0.99 o 
   1   4   9       35.15       37.18      1.16 o 
   2   4   9      348.26      337.87      4.68 o 
   3   4   9       71.21       75.86      2.15 o 
   4   4   9        9.50        9.19      0.55 o 
   5   4   9        9.53        8.49      0.46 o 
  -3   5   9        0.00       -0.43      0.43 o 
  -2   5   9        1.72        4.27      0.45 o 
  -1   5   9       88.18       95.13      2.43 o 
   0   5   9       43.72       43.74      1.30 o 
   1   5   9       33.28       29.24      1.01 o 
   2   5   9       73.33       74.01      2.15 o 
   3   5   9        0.40        0.70      0.38 o 
   4   5   9       35.79       31.95      1.00 o 
  -2   6   9        0.78        0.99      0.39 o 
  -1   6   9        0.67        0.05      0.60 o 
   0   6   9      186.81      200.42      2.53 o 
   1   6   9       15.58       17.52      0.87 o 
   2   6   9       45.72       45.10      1.29 o 
   3   6   9       43.21       48.64      1.48 o 
   4   6   9       25.31       27.39      0.85 o 
  -2   7   9        0.17        0.60      0.30 o 
  -1   7   9       30.09       30.57      0.94 o 
   0   7   9        0.45        1.08      0.28 o 
   1   7   9       40.44       46.14      1.48 o 
   2   7   9      107.70      121.39      2.61 o 
   3   7   9       17.98       19.35      0.72 o 
   4   7   9        0.10        0.06      0.39 o 
  -1   8   9        2.71        4.80      0.40 o 
   0   8   9        9.25       11.92      0.51 o 
   1   8   9       24.27       27.61      0.91 o 
   2   8   9        1.44        1.21      0.36 o 
   3   8   9        8.23        9.48      0.51 o 
   0   9   9        3.14        2.85      0.26 o 
   1   9   9       38.98       42.77      1.18 o 
   2   9   9       47.43       56.35      1.48 o 
  -1  -7  10        0.98        1.34      0.30 o 
   0  -7  10        8.10        9.05      0.67 o 
   1  -7  10       10.48       13.22      0.51 o 
  -2  -6  10      109.88      109.75      2.00 o 
  -1  -6  10       24.30       23.87      0.85 o 
   0  -6  10        5.59        5.50      0.34 o 
   1  -6  10       33.12       37.84      1.16 o 
   2  -6  10        0.04        0.39      0.42 o 
  -2  -5  10       71.43       76.57      1.83 o 
  -1  -5  10      130.09      141.89      2.73 o 
   0  -5  10       10.88       11.35      0.55 o 
   1  -5  10       85.21       92.56      2.29 o 
   2  -5  10      100.35      126.76      2.39 o 
   3  -5  10       48.11       45.15      1.22 o 
  -3  -4  10        0.54        0.09      0.46 o 
  -2  -4  10       39.57       37.92      1.12 o 
  -1  -4  10        0.58        0.99      0.42 o 
   0  -4  10       20.06       19.59      0.61 o 
   1  -4  10        0.09       -0.05      0.61 o 
   2  -4  10       71.14       76.16      2.05 o 
   3  -4  10       15.40       11.82      0.59 o 
  -3  -3  10        0.37        0.69      0.28 o 
  -2  -3  10       25.23       23.50      0.83 o 
  -1  -3  10      115.10      120.48      2.70 o 
   0  -3  10      207.60      217.70      4.11 o 
   1  -3  10        6.60        4.35      0.51 o 
   2  -3  10       15.99       15.27      0.76 o 
   3  -3  10       19.98       31.27      0.92 o 
  -3  -2  10       12.37       13.02      0.60 o 
  -2  -2  10       30.95       28.65      0.98 o 
  -1  -2  10       33.65       31.90      1.03 o 
   0  -2  10       24.06       25.94      0.69 o 
   1  -2  10      249.04      243.53      3.92 o 
   2  -2  10        3.41        3.72      0.51 o 
   3  -2  10        8.10        8.50      0.53 o 
   4  -2  10       53.07       59.00      1.45 o 
  -3  -1  10        0.51        0.77      0.31 o 
  -2  -1  10        0.29       -0.52      0.68 o 
  -1  -1  10        1.27        2.30      0.46 o 
   0  -1  10       93.96       89.45      1.68 o 
   1  -1  10       40.26       33.93      1.06 o 
   2  -1  10       69.64       73.61      2.15 o 
   3  -1  10        9.79        7.54      0.61 o 
   4  -1  10        5.71        8.48      0.51 o 
  -3   0  10        8.70        7.16      0.50 o 
  -2   0  10      195.95      190.76      3.38 o 
  -1   0  10       75.99       72.46      1.87 o 
   0   0  10       75.23       71.36      3.19 o 
   1   0  10       85.55       82.09      2.29 o 
   2   0  10        1.69        2.60      0.46 o 
   3   0  10        7.78        8.60      0.58 o 
   4   0  10        2.98        4.15      0.42 o 
  -3   1  10      117.42      124.77      2.31 o 
  -2   1  10       24.09       19.89      0.84 o 
  -1   1  10       73.86       73.04      2.15 o 
   0   1  10       37.26       36.84      0.79 o 
   1   1  10        5.80        5.08      0.59 o 
   2   1  10       42.54       41.22      1.26 o 
   3   1  10       45.28       43.73      1.38 o 
   4   1  10        4.63        2.67      0.40 o 
  -3   2  10       14.59       15.14      0.64 o 
  -2   2  10      110.83      113.70      2.57 o 
  -1   2  10       61.39       57.45      1.66 o 
   0   2  10        0.01       -0.35      0.46 o 
   1   2  10        6.99        5.26      0.59 o 
   2   2  10        1.21       -0.63      0.63 o 
   3   2  10       47.19       49.28      1.49 o 
   4   2  10        4.41        3.63      0.44 o 
  -3   3  10        7.14        5.96      0.45 o 
  -2   3  10        0.89        1.63      0.39 o 
  -1   3  10       76.70       74.15      2.13 o 
   0   3  10      275.71      281.29      3.04 o 
   1   3  10      198.95      207.34      3.60 o 
   2   3  10       12.26       15.05      0.73 o 
   3   3  10       89.07       86.63      2.22 o 
   4   3  10       31.95       35.60      1.00 o 
  -2   4  10        4.32        4.98      0.48 o 
  -1   4  10        1.67        2.12      0.43 o 
   0   4  10        4.76        6.46      1.29 o 
   1   4  10       36.54       37.32      1.08 o 
   2   4  10       75.25       71.77      2.09 o 
   3   4  10        2.96        2.43      0.34 o 
   4   4  10       48.28       48.05      1.40 o 
  -2   5  10       44.65       44.72      1.23 o 
  -1   5  10        5.42        5.53      0.49 o 
   0   5  10        1.89        0.65      0.35 o 
   1   5  10      202.79      213.58      3.58 o 
   2   5  10        1.62        2.33      0.47 o 
   3   5  10       11.71        9.37      0.58 o 
   4   5  10        3.31        4.45      0.34 o 
  -2   6  10        4.02        5.59      0.40 o 
  -1   6  10        0.10        0.18      0.47 o 
   0   6  10        1.51        1.87      0.42 o 
   1   6  10      367.45      387.13      4.75 o 
   2   6  10      107.65      122.31      2.51 o 
   3   6  10       32.26       28.48      0.87 o 
  -1   7  10        2.05        2.32      0.34 o 
   0   7  10        0.16        0.19      0.41 o 
   1   7  10        1.33        1.51      0.40 o 
   2   7  10        6.98        7.32      0.53 o 
   3   7  10       12.00       12.87      0.52 o 
   0   8  10        6.88        8.46      0.53 o 
   1   8  10       37.75       41.95      1.16 o 
   2   8  10       34.53       37.72      1.07 o 
   0  -6  11       47.31       56.05      0.97 o 
   1  -6  11        4.02        5.00      0.37 o 
  -1  -5  11        0.83        1.10      0.31 o 
   0  -5  11       35.86       39.21      1.30 o 
   1  -5  11       10.91       13.25      0.56 o 
   2  -5  11        9.50        6.30      0.42 o 
  -2  -4  11        0.04        0.13      0.41 o 
  -1  -4  11        4.83        5.39      0.45 o 
   0  -4  11       80.47       92.13      2.77 o 
   1  -4  11       15.30       17.79      0.74 o 
   2  -4  11        2.11        2.82      0.40 o 
  -2  -3  11       79.24       76.94      1.75 o 
  -1  -3  11       38.39       35.20      1.08 o 
   0  -3  11       74.29       74.83      2.01 o 
   1  -3  11       20.70       25.58      0.87 o 
   2  -3  11        9.88        9.26      0.51 o 
   3  -3  11        1.84        2.03      0.30 o 
  -2  -2  11        8.83        9.88      0.59 o 
  -1  -2  11       42.17       43.45      1.35 o 
   0  -2  11        3.96        3.93      0.44 o 
   1  -2  11       23.83       21.43      0.83 o 
   2  -2  11       84.26       80.95      2.04 o 
   3  -2  11        1.60        1.74      0.32 o 
  -2  -1  11        1.06        2.07      0.37 o 
  -1  -1  11       17.33       18.02      0.75 o 
   0  -1  11        0.01        0.20      0.40 o 
   1  -1  11       17.40       16.91      0.75 o 
   2  -1  11        0.30        1.43      0.40 o 
   3  -1  11        4.83        8.14      0.51 o 
  -2   0  11        3.47        3.35      0.41 o 
  -1   0  11       79.67       85.08      2.18 o 
   0   0  11      316.01      337.71      3.81 o 
   1   0  11       26.85       28.14      0.98 o 
   2   0  11       23.09       21.58      0.82 o 
   3   0  11       72.34       81.33      1.93 o 
  -2   1  11       18.36       18.20      0.72 o 
  -1   1  11       14.88       14.25      0.70 o 
   0   1  11      118.82      122.21      1.90 o 
   1   1  11       71.68       72.18      2.08 o 
   2   1  11        7.19        6.99      0.51 o 
   3   1  11        3.14        2.72      0.39 o 
   4   1  11       20.67       18.78      0.66 o 
  -2   2  11        6.54        7.52      0.50 o 
  -1   2  11       27.36       27.78      0.88 o 
   0   2  11       96.05      102.78      4.55 o 
   1   2  11       20.78       25.89      0.91 o 
   2   2  11        0.33        0.25      0.45 o 
   3   2  11        4.46        6.00      0.42 o 
   4   2  11        7.71        9.34      0.49 o 
  -2   3  11       25.17       28.03      0.85 o 
  -1   3  11        7.59        6.39      0.51 o 
   0   3  11       26.34       26.26      0.66 o 
   1   3  11       72.10       75.99      2.10 o 
   2   3  11       10.89       11.20      0.64 o 
   3   3  11       10.99       11.84      0.56 o 
  -2   4  11       22.50       23.72      0.70 o 
  -1   4  11        0.40        1.05      0.33 o 
   0   4  11        0.61        0.10      0.27 o 
   1   4  11        0.57        1.38      0.34 o 
   2   4  11       23.13       24.28      0.83 o 
   3   4  11        1.50        1.83      0.38 o 
  -1   5  11       30.19       32.02      1.04 o 
   0   5  11        3.05        3.35      0.41 o 
   1   5  11       36.66       39.96      1.27 o 
   2   5  11       95.04       98.35      2.17 o 
   3   5  11       38.54       43.11      1.27 o 
  -1   6  11        0.50        0.81      0.27 o 
   0   6  11        9.87       10.89      0.38 o 
   1   6  11        4.04        5.65      0.47 o 
   2   6  11       29.14       27.87      0.80 o 
   3   6  11       23.00       25.46      0.82 o 
   0   7  11       49.56       59.72      1.02 o 
   1   7  11        0.08        0.39      0.42 o 
   2   7  11        3.85        2.88      0.32 o 
   0  -4  12        2.33        3.66      0.34 o 
   1  -4  12       14.71       15.98      0.60 o 
  -1  -3  12       45.16       51.17      1.35 o 
   0  -3  12        4.39        5.31      0.29 o 
   1  -3  12        0.01        0.69      0.27 o 
   2  -3  12        0.81        2.25      0.33 o 
  -1  -2  12        3.69        4.56      0.41 o 
   0  -2  12        0.96        1.06      0.23 o 
   1  -2  12        7.00        7.20      0.46 o 
   2  -2  12        8.97        8.99      0.47 o 
  -1  -1  12       21.66       23.28      0.69 o 
   0  -1  12       31.54       39.26      0.84 o 
   1  -1  12       24.25       23.89      0.79 o 
   2  -1  12        0.25        0.07      0.40 o 
  -1   0  12       25.01       24.38      0.74 o 
   0   0  12        1.37        1.96      0.29 o 
   1   0  12      131.61      139.50      2.59 o 
   2   0  12       16.21       17.44      0.65 o 
   3   0  12       18.58       19.20      0.65 o 
  -1   1  12        6.76        8.67      0.51 o 
   0   1  12        0.70        0.62      0.27 o 
   1   1  12        0.08        0.00      0.52 o 
   2   1  12        7.28       12.30      0.59 o 
   3   1  12        2.38        2.97      0.32 o 
  -1   2  12      119.59      127.77      2.28 o 
   0   2  12       66.97       70.97      1.29 o 
   1   2  12       61.81       66.23      1.78 o 
   2   2  12       40.62       48.31      1.42 o 
   3   2  12        0.77        1.98      0.29 o 
  -1   3  12       18.19       20.80      0.64 o 
   0   3  12       12.15       13.55      0.42 o 
   1   3  12        1.80        2.47      0.36 o 
   2   3  12        2.37        2.52      0.36 o 
   3   3  12       15.01       15.40      0.58 o 
  -1   4  12        6.03        6.12      0.45 o 
   0   4  12        9.36       10.46      0.38 o 
   1   4  12       12.91       16.25      0.62 o 
   2   4  12        0.71        0.86      0.29 o 
   0   5  12       27.63       29.52      0.64 o 
   1   5  12       17.98       19.24      0.64 o 
   2   5  12        0.26       -0.23      0.38 o 
   0   0  13       30.35       33.49      1.00 o 
   1   0  13        3.30        3.11      0.33 o 
   0   1  13       13.76       14.26      0.86 o 
   1   1  13        8.58       10.22      0.48 o 
   1   2  13       18.67       21.58      0.66 o 
                                                 
